# Supplementary material for: KAS-seq profiling captures transcription dynamics during oocyte maturation
Source: J Ovarian Res. 2024 Jan 24;17:23. doi: 10.1186/s13048-023-01342-8 (PMC10807090; doi:10.1186/s13048-023-01342-8)
Supplement: Supplementary file 6 — Additional file 6. [file 13048_2023_1342_MOESM6_ESM.xlsx]

## Sheet: Sheet1
	NSN-Sample 1	NSN-Sample 2	SN-Sample 1	SN-Sample 1	GVBD-Sample 1	GVBD-Sample 2	MII-Sample 1	MII-Sample 2
No. oocyte	310	300	300	303	300	310	310	305
