# Supplementary material for: KAS-seq profiling captures transcription dynamics during oocyte maturation
Source: J Ovarian Res. 2024 Jan 24;17:23. doi: 10.1186/s13048-023-01342-8 (PMC10807090; doi:10.1186/s13048-023-01342-8)
Supplement: Supplementary file 7 — Additional file 7. [file 13048_2023_1342_MOESM7_ESM.csv]

chr	start	end	geneid	score	strand	stage.x	state.x	stage.y	state.y	class
chr3	90476125	90476126	ENSMUSG00000001016.12	0	+	NSN	Open	SN	Open	C1
chr6	113307136	113307137	ENSMUSG00000001632.16	0	+	NSN	Open	SN	Open	C1
chr8	84840664	84840665	ENSMUSG00000003813.15	0	-	NSN	Open	SN	Open	C1
chr8	84846933	84846934	ENSMUSG00000003814.8	0	-	NSN	Open	SN	Open	C1
chr10	91181314	91181315	ENSMUSG00000019961.17	0	-	NSN	Open	SN	Open	C1
chr10	80249120	80249121	ENSMUSG00000020153.14	0	+	NSN	Open	SN	Open	C1
chr11	51606846	51606847	ENSMUSG00000020358.17	0	-	NSN	Open	SN	Open	C1
chr14	57798179	57798180	ENSMUSG00000021963.17	0	+	NSN	Open	SN	Open	C1
chr17	80207306	80207307	ENSMUSG00000024097.11	0	-	NSN	Open	SN	Open	C1
chr19	47090767	47090768	ENSMUSG00000025047.9	0	+	NSN	Open	SN	Open	C1
chr16	87698944	87698945	ENSMUSG00000025612.5	0	+	NSN	Open	SN	Open	C1
chr17	25875073	25875074	ENSMUSG00000025731.16	0	+	NSN	Open	SN	Open	C1
chr1	55027480	55027481	ENSMUSG00000025982.13	0	-	NSN	Open	SN	Open	C1
chr4	43492899	43492900	ENSMUSG00000028461.12	0	+	NSN	Open	SN	Open	C1
chr5	30888693	30888694	ENSMUSG00000029165.17	0	+	NSN	Open	SN	Open	C1
chr7	120917743	120917744	ENSMUSG00000030880.14	0	+	NSN	Open	SN	Open	C1
chr9	64179273	64179274	ENSMUSG00000032398.7	0	+	NSN	Open	SN	Open	C1
chr11	116853093	116853094	ENSMUSG00000034120.18	0	-	NSN	Open	SN	Open	C1
chr12	69159185	69159186	ENSMUSG00000034892.8	0	-	NSN	Open	SN	Open	C1
chr13	51651696	51651697	ENSMUSG00000035139.14	0	+	NSN	Open	SN	Open	C1
chr18	75005867	75005868	ENSMUSG00000036299.5	0	+	NSN	Open	SN	Open	C1
chr11	97798999	97799000	ENSMUSG00000038366.15	0	+	NSN	Open	SN	Open	C1
chr3	96557956	96557957	ENSMUSG00000038393.14	0	+	NSN	Open	SN	Open	C1
chr7	79466361	79466362	ENSMUSG00000039176.17	0	-	NSN	Open	SN	Open	C1
chr13	113794504	113794505	ENSMUSG00000042348.10	0	+	NSN	Open	SN	Open	C1
chr13	100775898	100775899	ENSMUSG00000045273.8	0	-	NSN	Open	SN	Open	C1
chr11	103116230	103116231	ENSMUSG00000048878.6	0	+	NSN	Open	SN	Open	C1
chr13	23934155	23934156	ENSMUSG00000050799.3	0	-	NSN	Open	SN	Open	C1
chr8	121578805	121578806	ENSMUSG00000052934.14	0	-	NSN	Open	SN	Open	C1
chr13	23934461	23934462	ENSMUSG00000060081.1	0	+	NSN	Open	SN	Open	C1
chr5	115559466	115559467	ENSMUSG00000067274.10	0	+	NSN	Open	SN	Open	C1
chr19	47090646	47090647	ENSMUSG00000071528.4	0	-	NSN	Open	SN	Open	C1
chr5	125389321	125389322	ENSMUSG00000072612.3	0	+	NSN	Open	SN	Open	C1
chr3	19628676	19628677	ENSMUSG00000082766.1	0	-	NSN	Open	SN	Open	C1
chr11	79704629	79704630	ENSMUSG00000084969.1	0	+	NSN	Open	SN	Open	C1
chr11	95859173	95859174	ENSMUSG00000085578.1	0	-	NSN	Open	SN	Open	C1
chr11	48853492	48853493	ENSMUSG00000086245.1	0	-	NSN	Open	SN	Open	C1
chr19	5802671	5802672	ENSMUSG00000092341.3	0	-	NSN	Open	SN	Open	C1
chr3	96402380	96402381	ENSMUSG00000097299.1	0	+	NSN	Open	SN	Open	C1
chr12	110845215	110845216	ENSMUSG00000097832.1	0	-	NSN	Open	SN	Open	C1
chr4	132270055	132270056	ENSMUSG00000099937.1	0	+	NSN	Open	SN	Open	C1
chr3	123508403	123508404	ENSMUSG00000104960.1	0	-	NSN	Open	SN	Open	C1
chr1	118459266	118459267	ENSMUSG00000107722.1	0	-	NSN	Open	SN	Open	C1
chr6	128843170	128843171	ENSMUSG00000107946.1	0	-	NSN	Open	SN	Open	C1
chr19	8723474	8723475	ENSMUSG00000108414.1	0	+	NSN	Open	SN	Open	C1
chr13	23445934	23445935	ENSMUSG00000113440.1	0	-	NSN	Open	SN	Open	C1
chr7	144914469	144914470	ENSMUSG00000115783.1	0	+	NSN	Open	SN	Open	C1
chr19	8774466	8774467	ENSMUSG00000118346.1	0	-	NSN	Open	SN	Open	C1
chr11	121237252	121237253	ENSMUSG00000000056.7	0	+	NSN	Open	SN	Close	C2
chr6	17281184	17281185	ENSMUSG00000000058.6	0	+	NSN	Open	SN	Close	C2
chr11	59306927	59306928	ENSMUSG00000000126.11	0	+	NSN	Open	SN	Close	C2
chr7	142931127	142931128	ENSMUSG00000000214.11	0	-	NSN	Open	SN	Close	C2
chr11	88999375	88999376	ENSMUSG00000000275.16	0	+	NSN	Open	SN	Close	C2
chr11	74830919	74830920	ENSMUSG00000000282.12	0	+	NSN	Open	SN	Close	C2
chr10	31313382	31313383	ENSMUSG00000000295.13	0	+	NSN	Open	SN	Close	C2
chr8	106603350	106603351	ENSMUSG00000000303.12	0	+	NSN	Open	SN	Close	C2
chr4	129491021	129491022	ENSMUSG00000000411.7	0	-	NSN	Open	SN	Close	C2
chr11	60352904	60352905	ENSMUSG00000000538.18	0	-	NSN	Open	SN	Close	C2
chr15	103366762	103366763	ENSMUSG00000000555.8	0	-	NSN	Open	SN	Close	C2
chr3	105959368	105959369	ENSMUSG00000000561.14	0	+	NSN	Open	SN	Close	C2
chr5	3803183	3803184	ENSMUSG00000000600.15	0	+	NSN	Open	SN	Close	C2
chr10	128696263	128696264	ENSMUSG00000000711.3	0	-	NSN	Open	SN	Close	C2
chr10	78069301	78069302	ENSMUSG00000000732.9	0	+	NSN	Open	SN	Close	C2
chr8	123102349	123102350	ENSMUSG00000000740.12	0	+	NSN	Open	SN	Close	C2
chr14	70443446	70443447	ENSMUSG00000000776.13	0	-	NSN	Open	SN	Close	C2
chrX	13280969	13280970	ENSMUSG00000000787.12	0	+	NSN	Open	SN	Close	C2
chr8	70892756	70892757	ENSMUSG00000000792.2	0	-	NSN	Open	SN	Close	C2
chr2	181592802	181592803	ENSMUSG00000000823.16	0	-	NSN	Open	SN	Close	C2
chr2	181520484	181520485	ENSMUSG00000000826.16	0	+	NSN	Open	SN	Close	C2
chrX	68678540	68678541	ENSMUSG00000000838.17	0	+	NSN	Open	SN	Close	C2
chr2	154603707	154603708	ENSMUSG00000000876.11	0	-	NSN	Open	SN	Close	C2
chr7	60005063	60005064	ENSMUSG00000000948.16	0	-	NSN	Open	SN	Close	C2
chr11	83753695	83753696	ENSMUSG00000000976.13	0	+	NSN	Open	SN	Close	C2
chr3	90491032	90491033	ENSMUSG00000001018.15	0	-	NSN	Open	SN	Close	C2
chr11	61579684	61579685	ENSMUSG00000001036.17	0	-	NSN	Open	SN	Close	C2
chr11	61505143	61505144	ENSMUSG00000001039.12	0	+	NSN	Open	SN	Close	C2
chr11	51619734	51619735	ENSMUSG00000001056.3	0	+	NSN	Open	SN	Close	C2
chr5	34637211	34637212	ENSMUSG00000001082.12	0	-	NSN	Open	SN	Close	C2
chr4	136469760	136469761	ENSMUSG00000001089.14	0	+	NSN	Open	SN	Close	C2
chr10	76961886	76961887	ENSMUSG00000001120.15	0	-	NSN	Open	SN	Close	C2
chr1	36511866	36511867	ENSMUSG00000001138.13	0	+	NSN	Open	SN	Close	C2
chr10	76442785	76442786	ENSMUSG00000001151.10	0	-	NSN	Open	SN	Close	C2
chr6	86669160	86669161	ENSMUSG00000001156.9	0	-	NSN	Open	SN	Close	C2
chr6	86684521	86684522	ENSMUSG00000001158.13	0	-	NSN	Open	SN	Close	C2
chr5	120861420	120861421	ENSMUSG00000001168.16	0	+	NSN	Open	SN	Close	C2
chr12	100199434	100199435	ENSMUSG00000001175.16	0	+	NSN	Open	SN	Close	C2
chr15	102326115	102326116	ENSMUSG00000001289.12	0	+	NSN	Open	SN	Close	C2
chr8	8661241	8661242	ENSMUSG00000001300.16	0	-	NSN	Open	SN	Close	C2
chr11	74925947	74925948	ENSMUSG00000001323.17	0	-	NSN	Open	SN	Close	C2
chr18	36793875	36793876	ENSMUSG00000001383.9	0	+	NSN	Open	SN	Close	C2
chr2	164769897	164769898	ENSMUSG00000001403.13	0	+	NSN	Open	SN	Close	C2
chr3	88336259	88336260	ENSMUSG00000001415.10	0	+	NSN	Open	SN	Close	C2
chr3	88297115	88297116	ENSMUSG00000001416.13	0	+	NSN	Open	SN	Close	C2
chr3	88325022	88325023	ENSMUSG00000001418.13	0	+	NSN	Open	SN	Close	C2
chr3	88336147	88336148	ENSMUSG00000001420.13	0	-	NSN	Open	SN	Close	C2
chr11	97187880	97187881	ENSMUSG00000001440.5	0	-	NSN	Open	SN	Close	C2
chr8	123373752	123373753	ENSMUSG00000001472.17	0	+	NSN	Open	SN	Close	C2
chr18	67390716	67390717	ENSMUSG00000001473.7	0	+	NSN	Open	SN	Close	C2
chr8	123423526	123423527	ENSMUSG00000001482.15	0	+	NSN	Open	SN	Close	C2
chr11	94976326	94976327	ENSMUSG00000001508.15	0	-	NSN	Open	SN	Close	C2
chr6	34317477	34317478	ENSMUSG00000001642.18	0	-	NSN	Open	SN	Close	C2
chr11	101070011	101070012	ENSMUSG00000001751.9	0	+	NSN	Open	SN	Close	C2
chr11	101082564	101082565	ENSMUSG00000001755.12	0	+	NSN	Open	SN	Close	C2
chr6	29694221	29694222	ENSMUSG00000001763.14	0	+	NSN	Open	SN	Close	C2
chr9	25252450	25252451	ENSMUSG00000001833.17	0	+	NSN	Open	SN	Close	C2
chr2	31974435	31974436	ENSMUSG00000001855.15	0	+	NSN	Open	SN	Close	C2
chrX	74313032	74313033	ENSMUSG00000001962.8	0	+	NSN	Open	SN	Close	C2
chr2	127070664	127070665	ENSMUSG00000001999.15	0	+	NSN	Open	SN	Close	C2
chr11	78301528	78301529	ENSMUSG00000002055.9	0	+	NSN	Open	SN	Close	C2
chr11	78343481	78343482	ENSMUSG00000002058.13	0	+	NSN	Open	SN	Close	C2
chr2	91202884	91202885	ENSMUSG00000002103.16	0	+	NSN	Open	SN	Close	C2
chr2	91070416	91070417	ENSMUSG00000002105.15	0	-	NSN	Open	SN	Close	C2
chr2	91202833	91202834	ENSMUSG00000002108.10	0	-	NSN	Open	SN	Close	C2
chr2	91236981	91236982	ENSMUSG00000002109.14	0	-	NSN	Open	SN	Close	C2
chr6	71440636	71440637	ENSMUSG00000002222.14	0	-	NSN	Open	SN	Close	C2
chr3	104818562	104818563	ENSMUSG00000002227.15	0	-	NSN	Open	SN	Close	C2
chr17	33909413	33909414	ENSMUSG00000002307.16	0	+	NSN	Open	SN	Close	C2
chr17	33843090	33843091	ENSMUSG00000002308.16	0	+	NSN	Open	SN	Close	C2
chr8	70172355	70172356	ENSMUSG00000002342.17	0	+	NSN	Open	SN	Close	C2
chr17	56673293	56673294	ENSMUSG00000002372.9	0	+	NSN	Open	SN	Close	C2
chr8	71366941	71366942	ENSMUSG00000002395.14	0	+	NSN	Open	SN	Close	C2
chr6	39592573	39592574	ENSMUSG00000002416.13	0	+	NSN	Open	SN	Close	C2
chr5	114707759	114707760	ENSMUSG00000002486.15	0	+	NSN	Open	SN	Close	C2
chr17	24632629	24632630	ENSMUSG00000002496.10	0	-	NSN	Open	SN	Close	C2
chr15	76080923	76080924	ENSMUSG00000002524.17	0	-	NSN	Open	SN	Close	C2
chr7	25719087	25719088	ENSMUSG00000002608.8	0	-	NSN	Open	SN	Close	C2
chr17	32350606	32350607	ENSMUSG00000002625.10	0	-	NSN	Open	SN	Close	C2
chr7	34196660	34196661	ENSMUSG00000002635.11	0	-	NSN	Open	SN	Close	C2
chr17	56997338	56997339	ENSMUSG00000002661.14	0	+	NSN	Open	SN	Close	C2
chr17	57000017	57000018	ENSMUSG00000002664.2	0	-	NSN	Open	SN	Close	C2
chr2	145902098	145902099	ENSMUSG00000002728.14	0	+	NSN	Open	SN	Close	C2
chr17	46711462	46711463	ENSMUSG00000002763.16	0	+	NSN	Open	SN	Close	C2
chr7	45896940	45896941	ENSMUSG00000002781.19	0	+	NSN	Open	SN	Close	C2
chr9	21411836	21411837	ENSMUSG00000002825.8	0	+	NSN	Open	SN	Close	C2
chr17	56079633	56079634	ENSMUSG00000002833.11	0	+	NSN	Open	SN	Close	C2
chr17	56040438	56040439	ENSMUSG00000002835.9	0	+	NSN	Open	SN	Close	C2
chr6	88898779	88898780	ENSMUSG00000002870.8	0	-	NSN	Open	SN	Close	C2
chr8	70839719	70839720	ENSMUSG00000002910.11	0	-	NSN	Open	SN	Close	C2
chr8	4238739	4238740	ENSMUSG00000002948.19	0	+	NSN	Open	SN	Close	C2
chr7	44857138	44857139	ENSMUSG00000002963.17	0	+	NSN	Open	SN	Close	C2
chr7	19665032	19665033	ENSMUSG00000002981.10	0	-	NSN	Open	SN	Close	C2
chr7	19715437	19715438	ENSMUSG00000002984.17	0	-	NSN	Open	SN	Close	C2
chr12	31950534	31950535	ENSMUSG00000002996.17	0	-	NSN	Open	SN	Close	C2
chr6	134920400	134920401	ENSMUSG00000003031.14	0	+	NSN	Open	SN	Close	C2
chr8	72240017	72240018	ENSMUSG00000003033.15	0	+	NSN	Open	SN	Close	C2
chr4	133968649	133968650	ENSMUSG00000003038.15	0	-	NSN	Open	SN	Close	C2
chr7	17027923	17027924	ENSMUSG00000003099.11	0	-	NSN	Open	SN	Close	C2
chr7	44997647	44997648	ENSMUSG00000003184.15	0	+	NSN	Open	SN	Close	C2
chr16	20548576	20548577	ENSMUSG00000003234.16	0	+	NSN	Open	SN	Close	C2
chr8	111259215	111259216	ENSMUSG00000003316.14	0	-	NSN	Open	SN	Close	C2
chr10	80590340	80590341	ENSMUSG00000003346.14	0	-	NSN	Open	SN	Close	C2
chr10	80701976	80701977	ENSMUSG00000003348.10	0	-	NSN	Open	SN	Close	C2
chr9	22002805	22002806	ENSMUSG00000003402.14	0	+	NSN	Open	SN	Close	C2
chr9	22052022	22052023	ENSMUSG00000003410.8	0	-	NSN	Open	SN	Close	C2
chr7	45124438	45124439	ENSMUSG00000003429.11	0	-	NSN	Open	SN	Close	C2
chr7	28392950	28392951	ENSMUSG00000003437.14	0	+	NSN	Open	SN	Close	C2
chr7	28392707	28392708	ENSMUSG00000003444.8	0	-	NSN	Open	SN	Close	C2
chr1	172082794	172082795	ENSMUSG00000003458.12	0	-	NSN	Open	SN	Close	C2
chr17	35704620	35704621	ENSMUSG00000003534.17	0	-	NSN	Open	SN	Close	C2
chr7	19310050	19310051	ENSMUSG00000003545.3	0	-	NSN	Open	SN	Close	C2
chr19	8786416	8786417	ENSMUSG00000003680.16	0	-	NSN	Open	SN	Close	C2
chr4	129672766	129672767	ENSMUSG00000003731.13	0	-	NSN	Open	SN	Close	C2
chr18	34624600	34624601	ENSMUSG00000003778.14	0	-	NSN	Open	SN	Close	C2
chr18	34624612	34624613	ENSMUSG00000003779.16	0	+	NSN	Open	SN	Close	C2
chr8	84856988	84856989	ENSMUSG00000003808.18	0	+	NSN	Open	SN	Close	C2
chr8	84893920	84893921	ENSMUSG00000003809.14	0	-	NSN	Open	SN	Close	C2
chr8	84908559	84908560	ENSMUSG00000003812.13	0	+	NSN	Open	SN	Close	C2
chr8	84872110	84872111	ENSMUSG00000003824.12	0	+	NSN	Open	SN	Close	C2
chr7	45367018	45367019	ENSMUSG00000003863.18	0	-	NSN	Open	SN	Close	C2
chr7	45370582	45370583	ENSMUSG00000003872.9	0	-	NSN	Open	SN	Close	C2
chr7	45466897	45466898	ENSMUSG00000003873.11	0	-	NSN	Open	SN	Close	C2
chr17	33358877	33358878	ENSMUSG00000003929.11	0	-	NSN	Open	SN	Close	C2
chr15	76904077	76904078	ENSMUSG00000003970.9	0	+	NSN	Open	SN	Close	C2
chr11	100939539	100939540	ENSMUSG00000004040.16	0	-	NSN	Open	SN	Close	C2
chr16	4790291	4790292	ENSMUSG00000004071.13	0	-	NSN	Open	SN	Close	C2
chr3	138143447	138143448	ENSMUSG00000004127.12	0	+	NSN	Open	SN	Close	C2
chr6	124712335	124712336	ENSMUSG00000004264.17	0	+	NSN	Open	SN	Close	C2
chr6	124712177	124712178	ENSMUSG00000004268.11	0	-	NSN	Open	SN	Close	C2
chr7	4782858	4782859	ENSMUSG00000004371.15	0	-	NSN	Open	SN	Close	C2
chr7	97081585	97081586	ENSMUSG00000004508.6	0	+	NSN	Open	SN	Close	C2
chr6	52713728	52713729	ENSMUSG00000004535.12	0	+	NSN	Open	SN	Close	C2
chr8	3515383	3515384	ENSMUSG00000004565.15	0	+	NSN	Open	SN	Close	C2
chr5	33652573	33652574	ENSMUSG00000004642.13	0	-	NSN	Open	SN	Close	C2
chr9	57836792	57836793	ENSMUSG00000004661.15	0	-	NSN	Open	SN	Close	C2
chr10	80039794	80039795	ENSMUSG00000004667.18	0	-	NSN	Open	SN	Close	C2
chr12	85110832	85110833	ENSMUSG00000004789.10	0	+	NSN	Open	SN	Close	C2
chr1	181843045	181843046	ENSMUSG00000004880.11	0	-	NSN	Open	SN	Close	C2
chr3	87948665	87948666	ENSMUSG00000004885.5	0	+	NSN	Open	SN	Close	C2
chr3	87971077	87971078	ENSMUSG00000004891.16	0	+	NSN	Open	SN	Close	C2
chr3	88000229	88000230	ENSMUSG00000004892.13	0	-	NSN	Open	SN	Close	C2
chr17	5440258	5440259	ENSMUSG00000004945.15	0	-	NSN	Open	SN	Close	C2
chr5	135994799	135994800	ENSMUSG00000004947.15	0	+	NSN	Open	SN	Close	C2
chr5	135980098	135980099	ENSMUSG00000004948.12	0	+	NSN	Open	SN	Close	C2
chr6	51469893	51469894	ENSMUSG00000004980.16	0	-	NSN	Open	SN	Close	C2
chr15	66891319	66891320	ENSMUSG00000005124.10	0	+	NSN	Open	SN	Close	C2
chr11	69758636	69758637	ENSMUSG00000005198.15	0	-	NSN	Open	SN	Close	C2
chr6	54595110	54595111	ENSMUSG00000005225.15	0	+	NSN	Open	SN	Close	C2
chr2	69206193	69206194	ENSMUSG00000005233.16	0	-	NSN	Open	SN	Close	C2
chr13	58215652	58215653	ENSMUSG00000005312.15	0	-	NSN	Open	SN	Close	C2
chr6	106800076	106800077	ENSMUSG00000005362.14	0	-	NSN	Open	SN	Close	C2
chr17	87975061	87975062	ENSMUSG00000005370.4	0	+	NSN	Open	SN	Close	C2
chr8	75109568	75109569	ENSMUSG00000005410.6	0	+	NSN	Open	SN	Close	C2
chr8	83972992	83972993	ENSMUSG00000005469.10	0	+	NSN	Open	SN	Close	C2
chr8	83715176	83715177	ENSMUSG00000005481.18	0	+	NSN	Open	SN	Close	C2
chr3	153906137	153906138	ENSMUSG00000005493.15	0	-	NSN	Open	SN	Close	C2
chr7	111083029	111083030	ENSMUSG00000005610.17	0	-	NSN	Open	SN	Close	C2
chr8	105636567	105636568	ENSMUSG00000005698.15	0	+	NSN	Open	SN	Close	C2
chr8	105701147	105701148	ENSMUSG00000005699.16	0	+	NSN	Open	SN	Close	C2
chr16	18248731	18248732	ENSMUSG00000005732.14	0	-	NSN	Open	SN	Close	C2
chr3	94886960	94886961	ENSMUSG00000005779.12	0	-	NSN	Open	SN	Close	C2
chr2	156008044	156008045	ENSMUSG00000005881.13	0	+	NSN	Open	SN	Close	C2
chr6	92091389	92091390	ENSMUSG00000005893.14	0	+	NSN	Open	SN	Close	C2
chr10	94148022	94148023	ENSMUSG00000005897.14	0	+	NSN	Open	SN	Close	C2
chr16	4036941	4036942	ENSMUSG00000005980.15	0	+	NSN	Open	SN	Close	C2
chr16	4077826	4077827	ENSMUSG00000005981.11	0	-	NSN	Open	SN	Close	C2
chr16	3872374	3872375	ENSMUSG00000005982.14	0	+	NSN	Open	SN	Close	C2
chr7	16119894	16119895	ENSMUSG00000006021.5	0	+	NSN	Open	SN	Close	C2
chr7	16098457	16098458	ENSMUSG00000006024.13	0	+	NSN	Open	SN	Close	C2
chr7	30232271	30232272	ENSMUSG00000006095.12	0	-	NSN	Open	SN	Close	C2
chr11	75630987	75630988	ENSMUSG00000006127.9	0	+	NSN	Open	SN	Close	C2
chr5	88720854	88720855	ENSMUSG00000006262.15	0	+	NSN	Open	SN	Close	C2
chr8	72421459	72421460	ENSMUSG00000006276.10	0	-	NSN	Open	SN	Close	C2
chr14	50924892	50924893	ENSMUSG00000006289.14	0	-	NSN	Open	SN	Close	C2
chr1	74284737	74284738	ENSMUSG00000006299.13	0	-	NSN	Open	SN	Close	C2
chr7	3703992	3703993	ENSMUSG00000006333.14	0	+	NSN	Open	SN	Close	C2
chr7	3629928	3629929	ENSMUSG00000006335.16	0	-	NSN	Open	SN	Close	C2
chr12	113140235	113140236	ENSMUSG00000006356.10	0	+	NSN	Open	SN	Close	C2
chr15	79030873	79030874	ENSMUSG00000006378.15	0	+	NSN	Open	SN	Close	C2
chr4	118428092	118428093	ENSMUSG00000006390.15	0	+	NSN	Open	SN	Close	C2
chr4	118409336	118409337	ENSMUSG00000006392.16	0	+	NSN	Open	SN	Close	C2
chr4	118437351	118437352	ENSMUSG00000006398.15	0	-	NSN	Open	SN	Close	C2
chr1	171345669	171345670	ENSMUSG00000006412.10	0	+	NSN	Open	SN	Close	C2
chr2	167492644	167492645	ENSMUSG00000006418.17	0	+	NSN	Open	SN	Close	C2
chr4	148591502	148591503	ENSMUSG00000006442.10	0	+	NSN	Open	SN	Close	C2
chr19	4811633	4811634	ENSMUSG00000006456.10	0	-	NSN	Open	SN	Close	C2
chr19	4878667	4878668	ENSMUSG00000006463.13	0	+	NSN	Open	SN	Close	C2
chr8	122443421	122443422	ENSMUSG00000006517.5	0	-	NSN	Open	SN	Close	C2
chr14	30825589	30825590	ENSMUSG00000006526.13	0	+	NSN	Open	SN	Close	C2
chr8	122568014	122568015	ENSMUSG00000006585.3	0	+	NSN	Open	SN	Close	C2
chr4	13743435	13743436	ENSMUSG00000006586.15	0	+	NSN	Open	SN	Close	C2
chr8	122576908	122576909	ENSMUSG00000006589.8	0	-	NSN	Open	SN	Close	C2
chr9	108516805	108516806	ENSMUSG00000006673.14	0	+	NSN	Open	SN	Close	C2
chr9	108597666	108597667	ENSMUSG00000006675.10	0	-	NSN	Open	SN	Close	C2
chr9	108490601	108490602	ENSMUSG00000006676.16	0	+	NSN	Open	SN	Close	C2
chrX	93632154	93632155	ENSMUSG00000006678.6	0	-	NSN	Open	SN	Close	C2
chr17	31564733	31564734	ENSMUSG00000006705.13	0	+	NSN	Open	SN	Close	C2
chr13	24761922	24761923	ENSMUSG00000006715.11	0	-	NSN	Open	SN	Close	C2
chr11	100574903	100574904	ENSMUSG00000006782.16	0	+	NSN	Open	SN	Close	C2
chr9	120492231	120492232	ENSMUSG00000006941.5	0	+	NSN	Open	SN	Close	C2
chr5	110286305	110286306	ENSMUSG00000007080.14	0	+	NSN	Open	SN	Close	C2
chr1	172219867	172219868	ENSMUSG00000007122.11	0	-	NSN	Open	SN	Close	C2
chr19	6057784	6057785	ENSMUSG00000007338.10	0	-	NSN	Open	SN	Close	C2
chr14	55681819	55681820	ENSMUSG00000007589.9	0	-	NSN	Open	SN	Close	C2
chr11	87404953	87404954	ENSMUSG00000007646.13	0	-	NSN	Open	SN	Close	C2
chr5	145231714	145231715	ENSMUSG00000007812.16	0	+	NSN	Open	SN	Close	C2
chr9	108306128	108306129	ENSMUSG00000007815.13	0	+	NSN	Open	SN	Close	C2
chr4	136143496	136143497	ENSMUSG00000007872.3	0	+	NSN	Open	SN	Close	C2
chr9	61914541	61914542	ENSMUSG00000007892.8	0	-	NSN	Open	SN	Close	C2
chr7	27653914	27653915	ENSMUSG00000007944.8	0	+	NSN	Open	SN	Close	C2
chr8	71463654	71463655	ENSMUSG00000007950.9	0	-	NSN	Open	SN	Close	C2
chr8	84148024	84148025	ENSMUSG00000008129.14	0	+	NSN	Open	SN	Close	C2
chr8	85060054	85060055	ENSMUSG00000008167.14	0	+	NSN	Open	SN	Close	C2
chr2	90745369	90745370	ENSMUSG00000008200.15	0	+	NSN	Open	SN	Close	C2
chr7	3629984	3629985	ENSMUSG00000008373.16	0	+	NSN	Open	SN	Close	C2
chr16	8672154	8672155	ENSMUSG00000008393.9	0	-	NSN	Open	SN	Close	C2
chr8	105860579	105860580	ENSMUSG00000008450.8	0	+	NSN	Open	SN	Close	C2
chrX	74270811	74270812	ENSMUSG00000008682.13	0	+	NSN	Open	SN	Close	C2
chr7	118116187	118116188	ENSMUSG00000008683.16	0	-	NSN	Open	SN	Close	C2
chr5	115300998	115300999	ENSMUSG00000009013.5	0	-	NSN	Open	SN	Close	C2
chr11	4746777	4746778	ENSMUSG00000009075.2	0	-	NSN	Open	SN	Close	C2
chr11	5099265	5099266	ENSMUSG00000009079.16	0	-	NSN	Open	SN	Close	C2
chr10	75893412	75893413	ENSMUSG00000009092.5	0	+	NSN	Open	SN	Close	C2
chr6	120836211	120836212	ENSMUSG00000009112.4	0	+	NSN	Open	SN	Close	C2
chr10	77622274	77622275	ENSMUSG00000009293.17	0	+	NSN	Open	SN	Close	C2
chr13	98926383	98926384	ENSMUSG00000009470.17	0	-	NSN	Open	SN	Close	C2
chr2	118479710	118479711	ENSMUSG00000009549.14	0	-	NSN	Open	SN	Close	C2
chr8	33516737	33516738	ENSMUSG00000009628.14	0	+	NSN	Open	SN	Close	C2
chr4	117682272	117682273	ENSMUSG00000009640.11	0	-	NSN	Open	SN	Close	C2
chr1	106759726	106759727	ENSMUSG00000009905.5	0	-	NSN	Open	SN	Close	C2
chr9	107547297	107547298	ENSMUSG00000010044.12	0	+	NSN	Open	SN	Close	C2
chr9	107563254	107563255	ENSMUSG00000010054.4	0	+	NSN	Open	SN	Close	C2
chr19	8723368	8723369	ENSMUSG00000010095.13	0	-	NSN	Open	SN	Close	C2
chr19	8757072	8757073	ENSMUSG00000010097.15	0	+	NSN	Open	SN	Close	C2
chr19	8741412	8741413	ENSMUSG00000010110.17	0	+	NSN	Open	SN	Close	C2
chr9	21092007	21092008	ENSMUSG00000010205.11	0	-	NSN	Open	SN	Close	C2
chr11	78261751	78261752	ENSMUSG00000010277.7	0	+	NSN	Open	SN	Close	C2
chr1	36369180	36369181	ENSMUSG00000010453.12	0	-	NSN	Open	SN	Close	C2
chr2	181578479	181578480	ENSMUSG00000010492.10	0	+	NSN	Open	SN	Close	C2
chr3	88296998	88296999	ENSMUSG00000010538.14	0	-	NSN	Open	SN	Close	C2
chr11	74770829	74770830	ENSMUSG00000010554.14	0	+	NSN	Open	SN	Close	C2
chr5	29378383	29378384	ENSMUSG00000010721.15	0	-	NSN	Open	SN	Close	C2
chr7	143600089	143600090	ENSMUSG00000010755.17	0	-	NSN	Open	SN	Close	C2
chr2	103073512	103073513	ENSMUSG00000010914.10	0	-	NSN	Open	SN	Close	C2
chr8	110618584	110618585	ENSMUSG00000010936.11	0	+	NSN	Open	SN	Close	C2
chr7	44848990	44848991	ENSMUSG00000011096.17	0	+	NSN	Open	SN	Close	C2
chr12	113000703	113000704	ENSMUSG00000011158.8	0	-	NSN	Open	SN	Close	C2
chr3	20275732	20275733	ENSMUSG00000011463.5	0	-	NSN	Open	SN	Close	C2
chr8	4253079	4253080	ENSMUSG00000011837.4	0	+	NSN	Open	SN	Close	C2
chr4	134000917	134000918	ENSMUSG00000012117.13	0	-	NSN	Open	SN	Close	C2
chr5	7960456	7960457	ENSMUSG00000012428.9	0	+	NSN	Open	SN	Close	C2
chr7	12922289	12922290	ENSMUSG00000012848.15	0	+	NSN	Open	SN	Close	C2
chr16	22439718	22439719	ENSMUSG00000013089.15	0	-	NSN	Open	SN	Close	C2
chr7	4782936	4782937	ENSMUSG00000013091.5	0	+	NSN	Open	SN	Close	C2
chr8	105758663	105758664	ENSMUSG00000013150.15	0	-	NSN	Open	SN	Close	C2
chr8	105707654	105707655	ENSMUSG00000013158.6	0	+	NSN	Open	SN	Close	C2
chr11	95914890	95914891	ENSMUSG00000013418.8	0	-	NSN	Open	SN	Close	C2
chr9	121759329	121759330	ENSMUSG00000013419.7	0	+	NSN	Open	SN	Close	C2
chr1	171251387	171251388	ENSMUSG00000013593.12	0	-	NSN	Open	SN	Close	C2
chr6	106769119	106769120	ENSMUSG00000013736.16	0	+	NSN	Open	SN	Close	C2
chr1	171345645	171345646	ENSMUSG00000013997.10	0	-	NSN	Open	SN	Close	C2
chr1	160212874	160212875	ENSMUSG00000014226.10	0	-	NSN	Open	SN	Close	C2
chr11	62281374	62281375	ENSMUSG00000014243.5	0	-	NSN	Open	SN	Close	C2
chr18	36744556	36744557	ENSMUSG00000014294.4	0	-	NSN	Open	SN	Close	C2
chr16	4624987	4624988	ENSMUSG00000014301.13	0	-	NSN	Open	SN	Close	C2
chr2	128687390	128687391	ENSMUSG00000014355.10	0	-	NSN	Open	SN	Close	C2
chr7	46919968	46919969	ENSMUSG00000014402.15	0	-	NSN	Open	SN	Close	C2
chr8	122476063	122476064	ENSMUSG00000014470.4	0	-	NSN	Open	SN	Close	C2
chr14	31830650	31830651	ENSMUSG00000014496.8	0	-	NSN	Open	SN	Close	C2
chr6	92184032	92184033	ENSMUSG00000014551.8	0	-	NSN	Open	SN	Close	C2
chr17	15527300	15527301	ENSMUSG00000014771.13	0	-	NSN	Open	SN	Close	C2
chr2	26916366	26916367	ENSMUSG00000014873.15	0	+	NSN	Open	SN	Close	C2
chr12	44210325	44210326	ENSMUSG00000014905.4	0	-	NSN	Open	SN	Close	C2
chr8	110997799	110997800	ENSMUSG00000015023.7	0	-	NSN	Open	SN	Close	C2
chr10	7212236	7212237	ENSMUSG00000015202.13	0	-	NSN	Open	SN	Close	C2
chrX	71555917	71555918	ENSMUSG00000015217.11	0	+	NSN	Open	SN	Close	C2
chr17	34647145	34647146	ENSMUSG00000015461.15	0	+	NSN	Open	SN	Close	C2
chr2	27009925	27009926	ENSMUSG00000015488.14	0	+	NSN	Open	SN	Close	C2
chr17	26663230	26663231	ENSMUSG00000015575.15	0	+	NSN	Open	SN	Close	C2
chr17	46556174	46556175	ENSMUSG00000015605.6	0	-	NSN	Open	SN	Close	C2
chr17	6079740	6079741	ENSMUSG00000015659.12	0	-	NSN	Open	SN	Close	C2
chrX	100626567	100626568	ENSMUSG00000015668.13	0	-	NSN	Open	SN	Close	C2
chr7	23385888	23385889	ENSMUSG00000015721.18	0	+	NSN	Open	SN	Close	C2
chr3	95893968	95893969	ENSMUSG00000015750.15	0	+	NSN	Open	SN	Close	C2
chr2	26910676	26910677	ENSMUSG00000015776.12	0	-	NSN	Open	SN	Close	C2
chr2	26916529	26916530	ENSMUSG00000015790.16	0	-	NSN	Open	SN	Close	C2
chr5	45520228	45520229	ENSMUSG00000015804.14	0	+	NSN	Open	SN	Close	C2
chr5	45450235	45450236	ENSMUSG00000015806.12	0	-	NSN	Open	SN	Close	C2
chr5	45669918	45669919	ENSMUSG00000015880.13	0	+	NSN	Open	SN	Close	C2
chr14	30491454	30491455	ENSMUSG00000015968.18	0	-	NSN	Open	SN	Close	C2
chrX	36795650	36795651	ENSMUSG00000016319.3	0	+	NSN	Open	SN	Close	C2
chrX	37191162	37191163	ENSMUSG00000016427.7	0	-	NSN	Open	SN	Close	C2
chr5	147076585	147076586	ENSMUSG00000016520.7	0	-	NSN	Open	SN	Close	C2
chr7	107166989	107166990	ENSMUSG00000016626.10	0	+	NSN	Open	SN	Close	C2
chr15	83464569	83464570	ENSMUSG00000016664.16	0	-	NSN	Open	SN	Close	C2
chr15	83595156	83595157	ENSMUSG00000016757.11	0	-	NSN	Open	SN	Close	C2
chr5	100798626	100798627	ENSMUSG00000016833.14	0	+	NSN	Open	SN	Close	C2
chr2	162931527	162931528	ENSMUSG00000016921.14	0	+	NSN	Open	SN	Close	C2
chr17	24073484	24073485	ENSMUSG00000016946.6	0	-	NSN	Open	SN	Close	C2
chr11	118248559	118248560	ENSMUSG00000017132.17	0	-	NSN	Open	SN	Close	C2
chr2	164745982	164745983	ENSMUSG00000017299.13	0	+	NSN	Open	SN	Close	C2
chr2	164804881	164804882	ENSMUSG00000017307.16	0	-	NSN	Open	SN	Close	C2
chr11	78697372	78697373	ENSMUSG00000017376.15	0	-	NSN	Open	SN	Close	C2
chr11	98026709	98026710	ENSMUSG00000017404.12	0	+	NSN	Open	SN	Close	C2
chr11	80383278	80383279	ENSMUSG00000017421.18	0	+	NSN	Open	SN	Close	C2
chr11	98907800	98907801	ENSMUSG00000017499.15	0	+	NSN	Open	SN	Close	C2
chr11	79993105	79993106	ENSMUSG00000017548.15	0	+	NSN	Open	SN	Close	C2
chr2	165287868	165287869	ENSMUSG00000017664.16	0	-	NSN	Open	SN	Close	C2
chr11	79254670	79254671	ENSMUSG00000017677.11	0	-	NSN	Open	SN	Close	C2
chr2	163602321	163602322	ENSMUSG00000017679.16	0	+	NSN	Open	SN	Close	C2
chr11	117873480	117873481	ENSMUSG00000017713.9	0	-	NSN	Open	SN	Close	C2
chr11	117849250	117849251	ENSMUSG00000017716.15	0	+	NSN	Open	SN	Close	C2
chr2	164497519	164497520	ENSMUSG00000017721.15	0	+	NSN	Open	SN	Close	C2
chr2	164822685	164822686	ENSMUSG00000017764.2	0	+	NSN	Open	SN	Close	C2
chr2	164828536	164828537	ENSMUSG00000017767.3	0	-	NSN	Open	SN	Close	C2
chr11	75679258	75679259	ENSMUSG00000017776.15	0	+	NSN	Open	SN	Close	C2
chr17	53479233	53479234	ENSMUSG00000017831.8	0	+	NSN	Open	SN	Close	C2
chr2	163017353	163017354	ENSMUSG00000017858.12	0	+	NSN	Open	SN	Close	C2
chr2	163054686	163054687	ENSMUSG00000017861.11	0	+	NSN	Open	SN	Close	C2
chr15	83122800	83122801	ENSMUSG00000018040.9	0	-	NSN	Open	SN	Close	C2
chr11	86257574	86257575	ENSMUSG00000018068.13	0	-	NSN	Open	SN	Close	C2
chr13	23684198	23684199	ENSMUSG00000018102.5	0	+	NSN	Open	SN	Close	C2
chr11	86683835	86683836	ENSMUSG00000018171.9	0	-	NSN	Open	SN	Close	C2
chr1	143777271	143777272	ENSMUSG00000018189.12	0	+	NSN	Open	SN	Close	C2
chr11	70669415	70669416	ENSMUSG00000018287.12	0	-	NSN	Open	SN	Close	C2
chr2	163994959	163994960	ENSMUSG00000018326.9	0	+	NSN	Open	SN	Close	C2
chr11	79146406	79146407	ENSMUSG00000018334.18	0	-	NSN	Open	SN	Close	C2
chr11	106920714	106920715	ENSMUSG00000018363.16	0	-	NSN	Open	SN	Close	C2
chr11	106789274	106789275	ENSMUSG00000018372.13	0	+	NSN	Open	SN	Close	C2
chr11	88068278	88068279	ENSMUSG00000018377.10	0	+	NSN	Open	SN	Close	C2
chr11	88047372	88047373	ENSMUSG00000018379.17	0	+	NSN	Open	SN	Close	C2
chr11	86807745	86807746	ENSMUSG00000018425.18	0	-	NSN	Open	SN	Close	C2
chr11	69413674	69413675	ENSMUSG00000018476.7	0	-	NSN	Open	SN	Close	C2
chr11	85235129	85235130	ENSMUSG00000018481.9	0	-	NSN	Open	SN	Close	C2
chr11	62539260	62539261	ENSMUSG00000018509.8	0	-	NSN	Open	SN	Close	C2
chr11	97775917	97775918	ENSMUSG00000018543.8	0	-	NSN	Open	SN	Close	C2
chr11	97744703	97744704	ENSMUSG00000018547.8	0	-	NSN	Open	SN	Close	C2
chr11	87127076	87127077	ENSMUSG00000018548.15	0	+	NSN	Open	SN	Close	C2
chr11	69935795	69935796	ENSMUSG00000018554.13	0	+	NSN	Open	SN	Close	C2
chr11	69948187	69948188	ENSMUSG00000018566.14	0	-	NSN	Open	SN	Close	C2
chr11	69995776	69995777	ENSMUSG00000018572.10	0	+	NSN	Open	SN	Close	C2
chr5	119670668	119670669	ENSMUSG00000018604.18	0	+	NSN	Open	SN	Close	C2
chr11	104132854	104132855	ENSMUSG00000018634.10	0	+	NSN	Open	SN	Close	C2
chr11	96916495	96916496	ENSMUSG00000018669.14	0	-	NSN	Open	SN	Close	C2
chr11	102407945	102407946	ENSMUSG00000018677.9	0	-	NSN	Open	SN	Close	C2
chr11	83302585	83302586	ENSMUSG00000018733.10	0	-	NSN	Open	SN	Close	C2
chr11	68968130	68968131	ENSMUSG00000018740.14	0	+	NSN	Open	SN	Close	C2
chr11	69662641	69662642	ENSMUSG00000018761.14	0	-	NSN	Open	SN	Close	C2
chr11	69666152	69666153	ENSMUSG00000018774.13	0	-	NSN	Open	SN	Close	C2
chr19	42129058	42129059	ENSMUSG00000018821.3	0	-	NSN	Open	SN	Close	C2
chr16	14291371	14291372	ENSMUSG00000018830.10	0	-	NSN	Open	SN	Close	C2
chr11	82890613	82890614	ENSMUSG00000018841.17	0	-	NSN	Open	SN	Close	C2
chr11	35769483	35769484	ENSMUSG00000018846.8	0	+	NSN	Open	SN	Close	C2
chr11	53770013	53770014	ENSMUSG00000018899.16	0	+	NSN	Open	SN	Close	C2
chr11	83593086	83593087	ENSMUSG00000018927.3	0	-	NSN	Open	SN	Close	C2
chr5	33018815	33018816	ENSMUSG00000018965.11	0	+	NSN	Open	SN	Close	C2
chrX	74297096	74297097	ENSMUSG00000019087.13	0	+	NSN	Open	SN	Close	C2
chr13	24801656	24801657	ENSMUSG00000019132.11	0	+	NSN	Open	SN	Close	C2
chr5	135778479	135778480	ENSMUSG00000019179.10	0	+	NSN	Open	SN	Close	C2
chr5	33658415	33658416	ENSMUSG00000019295.8	0	-	NSN	Open	SN	Close	C2
chr11	101095435	101095436	ENSMUSG00000019303.14	0	-	NSN	Open	SN	Close	C2
chr17	24696233	24696234	ENSMUSG00000019320.14	0	+	NSN	Open	SN	Close	C2
chr11	101330604	101330605	ENSMUSG00000019326.14	0	+	NSN	Open	SN	Close	C2
chr3	95015447	95015448	ENSMUSG00000019338.13	0	-	NSN	Open	SN	Close	C2
chrX	100729872	100729873	ENSMUSG00000019359.14	0	+	NSN	Open	SN	Close	C2
chr7	16924113	16924114	ENSMUSG00000019370.10	0	-	NSN	Open	SN	Close	C2
chr5	138161070	138161071	ENSMUSG00000019494.14	0	+	NSN	Open	SN	Close	C2
chr11	62551170	62551171	ENSMUSG00000019505.7	0	+	NSN	Open	SN	Close	C2
chr17	56075027	56075028	ENSMUSG00000019578.11	0	-	NSN	Open	SN	Close	C2
chr17	56183919	56183920	ENSMUSG00000019579.13	0	-	NSN	Open	SN	Close	C2
chr9	110656502	110656503	ENSMUSG00000019659.8	0	+	NSN	Open	SN	Close	C2
chr3	87919505	87919506	ENSMUSG00000019710.13	0	+	NSN	Open	SN	Close	C2
chr2	29935425	29935426	ENSMUSG00000019715.14	0	+	NSN	Open	SN	Close	C2
chr7	30231947	30231948	ENSMUSG00000019738.15	0	+	NSN	Open	SN	Close	C2
chr10	5805599	5805600	ENSMUSG00000019773.7	0	-	NSN	Open	SN	Close	C2
chr10	7725999	7726000	ENSMUSG00000019794.13	0	+	NSN	Open	SN	Close	C2
chr10	41519413	41519414	ENSMUSG00000019818.15	0	+	NSN	Open	SN	Close	C2
chr10	41450382	41450383	ENSMUSG00000019826.11	0	+	NSN	Open	SN	Close	C2
chr10	40883474	40883475	ENSMUSG00000019831.14	0	+	NSN	Open	SN	Close	C2
chr10	40142257	40142258	ENSMUSG00000019838.11	0	-	NSN	Open	SN	Close	C2
chr10	39732117	39732118	ENSMUSG00000019841.15	0	+	NSN	Open	SN	Close	C2
chr10	57631980	57631981	ENSMUSG00000019876.15	0	+	NSN	Open	SN	Close	C2
chr10	57486384	57486385	ENSMUSG00000019878.8	0	+	NSN	Open	SN	Close	C2
chr10	69352937	69352938	ENSMUSG00000019942.13	0	-	NSN	Open	SN	Close	C2
chr10	99263230	99263231	ENSMUSG00000019960.8	0	+	NSN	Open	SN	Close	C2
chr12	83688151	83688152	ENSMUSG00000019969.14	0	+	NSN	Open	SN	Close	C2
chr10	25359797	25359798	ENSMUSG00000019978.16	0	+	NSN	Open	SN	Close	C2
chr10	20347769	20347770	ENSMUSG00000019992.8	0	+	NSN	Open	SN	Close	C2
chr10	85185063	85185064	ENSMUSG00000020038.10	0	-	NSN	Open	SN	Close	C2
chr10	86705508	86705509	ENSMUSG00000020048.13	0	-	NSN	Open	SN	Close	C2
chr10	62449737	62449738	ENSMUSG00000020079.15	0	-	NSN	Open	SN	Close	C2
chr10	62143919	62143920	ENSMUSG00000020083.13	0	-	NSN	Open	SN	Close	C2
chr10	61695513	61695514	ENSMUSG00000020087.5	0	+	NSN	Open	SN	Close	C2
chr10	61452660	61452661	ENSMUSG00000020091.15	0	-	NSN	Open	SN	Close	C2
chr10	61147702	61147703	ENSMUSG00000020097.14	0	-	NSN	Open	SN	Close	C2
chr10	60003134	60003135	ENSMUSG00000020107.10	0	-	NSN	Open	SN	Close	C2
chr10	59951833	59951834	ENSMUSG00000020108.4	0	-	NSN	Open	SN	Close	C2
chr10	123196994	123196995	ENSMUSG00000020124.10	0	-	NSN	Open	SN	Close	C2
chr10	115251466	115251467	ENSMUSG00000020130.9	0	-	NSN	Open	SN	Close	C2
chr10	115315593	115315594	ENSMUSG00000020132.10	0	-	NSN	Open	SN	Close	C2
chr11	20201431	20201432	ENSMUSG00000020149.17	0	+	NSN	Open	SN	Close	C2
chr11	33963012	33963013	ENSMUSG00000020155.2	0	+	NSN	Open	SN	Close	C2
chr10	116581510	116581511	ENSMUSG00000020166.15	0	-	NSN	Open	SN	Close	C2
chr10	117224506	117224507	ENSMUSG00000020171.8	0	-	NSN	Open	SN	Close	C2
chr10	117629499	117629500	ENSMUSG00000020183.11	0	+	NSN	Open	SN	Close	C2
chr10	75764340	75764341	ENSMUSG00000020196.10	0	-	NSN	Open	SN	Close	C2
chr10	111506285	111506286	ENSMUSG00000020205.8	0	+	NSN	Open	SN	Close	C2
chr10	80900968	80900969	ENSMUSG00000020219.7	0	-	NSN	Open	SN	Close	C2
chr10	76110960	76110961	ENSMUSG00000020226.9	0	-	NSN	Open	SN	Close	C2
chr10	76147450	76147451	ENSMUSG00000020229.4	0	+	NSN	Open	SN	Close	C2
chr10	81365815	81365816	ENSMUSG00000020234.10	0	-	NSN	Open	SN	Close	C2
chr10	81378515	81378516	ENSMUSG00000020235.16	0	-	NSN	Open	SN	Close	C2
chr10	82764143	82764144	ENSMUSG00000020248.18	0	-	NSN	Open	SN	Close	C2
chr9	106170927	106170928	ENSMUSG00000020257.13	0	+	NSN	Open	SN	Close	C2
chr10	77259217	77259218	ENSMUSG00000020260.9	0	+	NSN	Open	SN	Close	C2
chr11	54866382	54866383	ENSMUSG00000020267.6	0	+	NSN	Open	SN	Close	C2
chr11	54860915	54860916	ENSMUSG00000020268.14	0	-	NSN	Open	SN	Close	C2
chr10	79669368	79669369	ENSMUSG00000020308.7	0	+	NSN	Open	SN	Close	C2
chr10	79755075	79755076	ENSMUSG00000020327.4	0	+	NSN	Open	SN	Close	C2
chr11	40733421	40733422	ENSMUSG00000020330.16	0	-	NSN	Open	SN	Close	C2
chr11	52098680	52098681	ENSMUSG00000020349.4	0	+	NSN	Open	SN	Close	C2
chr11	51584756	51584757	ENSMUSG00000020359.13	0	+	NSN	Open	SN	Close	C2
chr11	53300456	53300457	ENSMUSG00000020361.13	0	-	NSN	Open	SN	Close	C2
chr11	50325672	50325673	ENSMUSG00000020368.15	0	-	NSN	Open	SN	Close	C2
chr11	48800331	48800332	ENSMUSG00000020372.15	0	+	NSN	Open	SN	Close	C2
chr11	53707318	53707319	ENSMUSG00000020380.16	0	-	NSN	Open	SN	Close	C2
chr11	43426250	43426251	ENSMUSG00000020415.16	0	-	NSN	Open	SN	Close	C2
chr11	4218224	4218225	ENSMUSG00000020424.3	0	+	NSN	Open	SN	Close	C2
chr11	3863902	3863903	ENSMUSG00000020435.17	0	-	NSN	Open	SN	Close	C2
chr11	59208320	59208321	ENSMUSG00000020441.6	0	+	NSN	Open	SN	Close	C2
chr11	3452362	3452363	ENSMUSG00000020448.16	0	-	NSN	Open	SN	Close	C2
chr11	3409188	3409189	ENSMUSG00000020451.17	0	-	NSN	Open	SN	Close	C2
chr11	29692946	29692947	ENSMUSG00000020458.16	0	+	NSN	Open	SN	Close	C2
chr11	29548108	29548109	ENSMUSG00000020460.15	0	-	NSN	Open	SN	Close	C2
chr11	29547949	29547950	ENSMUSG00000020461.10	0	+	NSN	Open	SN	Close	C2
chr11	5861946	5861947	ENSMUSG00000020473.13	0	+	NSN	Open	SN	Close	C2
chr11	5803732	5803733	ENSMUSG00000020475.3	0	-	NSN	Open	SN	Close	C2
chr11	5788487	5788488	ENSMUSG00000020476.14	0	+	NSN	Open	SN	Close	C2
chr11	87987532	87987533	ENSMUSG00000020483.14	0	-	NSN	Open	SN	Close	C2
chr11	58938915	58938916	ENSMUSG00000020496.10	0	-	NSN	Open	SN	Close	C2
chr11	58104152	58104153	ENSMUSG00000020515.13	0	+	NSN	Open	SN	Close	C2
chr11	86544804	86544805	ENSMUSG00000020516.15	0	-	NSN	Open	SN	Close	C2
chr11	85311243	85311244	ENSMUSG00000020525.17	0	+	NSN	Open	SN	Close	C2
chr11	84916365	84916366	ENSMUSG00000020526.12	0	-	NSN	Open	SN	Close	C2
chr11	61762061	61762062	ENSMUSG00000020528.14	0	-	NSN	Open	SN	Close	C2
chr11	60454590	60454591	ENSMUSG00000020537.9	0	+	NSN	Open	SN	Close	C2
chr11	60222580	60222581	ENSMUSG00000020538.15	0	-	NSN	Open	SN	Close	C2
chr12	8921663	8921664	ENSMUSG00000020585.4	0	+	NSN	Open	SN	Close	C2
chr12	44328884	44328885	ENSMUSG00000020598.16	0	+	NSN	Open	SN	Close	C2
chr12	14152053	14152054	ENSMUSG00000020607.7	0	-	NSN	Open	SN	Close	C2
chr12	28675230	28675231	ENSMUSG00000020629.12	0	+	NSN	Open	SN	Close	C2
chr12	31351452	31351453	ENSMUSG00000020664.10	0	-	NSN	Open	SN	Close	C2
chr12	30132623	30132624	ENSMUSG00000020673.14	0	-	NSN	Open	SN	Close	C2
chr11	105126424	105126425	ENSMUSG00000020691.13	0	+	NSN	Open	SN	Close	C2
chr11	106084612	106084613	ENSMUSG00000020700.11	0	+	NSN	Open	SN	Close	C2
chr11	106216925	106216926	ENSMUSG00000020705.6	0	+	NSN	Open	SN	Close	C2
chr11	106779536	106779537	ENSMUSG00000020718.12	0	-	NSN	Open	SN	Close	C2
chr11	106789184	106789185	ENSMUSG00000020719.14	0	-	NSN	Open	SN	Close	C2
chr11	115514386	115514387	ENSMUSG00000020737.12	0	-	NSN	Open	SN	Close	C2
chr11	115604050	115604051	ENSMUSG00000020740.13	0	-	NSN	Open	SN	Close	C2
chr11	115933476	115933477	ENSMUSG00000020752.11	0	-	NSN	Open	SN	Close	C2
chr11	116138867	116138868	ENSMUSG00000020775.13	0	-	NSN	Open	SN	Close	C2
chr11	116168165	116168166	ENSMUSG00000020776.18	0	-	NSN	Open	SN	Close	C2
chr11	115824048	115824049	ENSMUSG00000020782.18	0	+	NSN	Open	SN	Close	C2
chr11	72690005	72690006	ENSMUSG00000020790.14	0	+	NSN	Open	SN	Close	C2
chr11	72607282	72607283	ENSMUSG00000020794.13	0	+	NSN	Open	SN	Close	C2
chr11	70237913	70237914	ENSMUSG00000020831.18	0	-	NSN	Open	SN	Close	C2
chr11	78032279	78032280	ENSMUSG00000020834.17	0	+	NSN	Open	SN	Close	C2
chr11	75938428	75938429	ENSMUSG00000020847.15	0	-	NSN	Open	SN	Close	C2
chr11	75486815	75486816	ENSMUSG00000020850.14	0	+	NSN	Open	SN	Close	C2
chr11	94677514	94677515	ENSMUSG00000020868.15	0	-	NSN	Open	SN	Close	C2
chr11	96777558	96777559	ENSMUSG00000020876.14	0	-	NSN	Open	SN	Close	C2
chr11	98150402	98150403	ENSMUSG00000020883.18	0	-	NSN	Open	SN	Close	C2
chr11	70000594	70000595	ENSMUSG00000020888.16	0	+	NSN	Open	SN	Close	C2
chr11	99024188	99024189	ENSMUSG00000020914.17	0	-	NSN	Open	SN	Close	C2
chr11	100712464	100712465	ENSMUSG00000020918.14	0	-	NSN	Open	SN	Close	C2
chr12	64965533	64965534	ENSMUSG00000020948.9	0	-	NSN	Open	SN	Close	C2
chr12	51377509	51377510	ENSMUSG00000020952.10	0	+	NSN	Open	SN	Close	C2
chr12	91590486	91590487	ENSMUSG00000020962.14	0	-	NSN	Open	SN	Close	C2
chr12	91849156	91849157	ENSMUSG00000020964.14	0	-	NSN	Open	SN	Close	C2
chr12	59012016	59012017	ENSMUSG00000020986.13	0	-	NSN	Open	SN	Close	C2
chr12	87443895	87443896	ENSMUSG00000021040.15	0	+	NSN	Open	SN	Close	C2
chr12	77238124	77238125	ENSMUSG00000021065.16	0	+	NSN	Open	SN	Close	C2
chr12	105032687	105032688	ENSMUSG00000021102.4	0	+	NSN	Open	SN	Close	C2
chr12	73964480	73964481	ENSMUSG00000021113.5	0	+	NSN	Open	SN	Close	C2
chr12	79208913	79208914	ENSMUSG00000021123.12	0	+	NSN	Open	SN	Close	C2
chr12	79172666	79172667	ENSMUSG00000021124.13	0	-	NSN	Open	SN	Close	C2
chr12	79130776	79130777	ENSMUSG00000021125.6	0	+	NSN	Open	SN	Close	C2
chr12	80945519	80945520	ENSMUSG00000021134.17	0	+	NSN	Open	SN	Close	C2
chr13	8996082	8996083	ENSMUSG00000021149.8	0	-	NSN	Open	SN	Close	C2
chr12	102469134	102469135	ENSMUSG00000021192.16	0	+	NSN	Open	SN	Close	C2
chr13	6548148	6548149	ENSMUSG00000021193.10	0	+	NSN	Open	SN	Close	C2
chr12	102554968	102554969	ENSMUSG00000021194.6	0	+	NSN	Open	SN	Close	C2
chr12	84361832	84361833	ENSMUSG00000021234.9	0	-	NSN	Open	SN	Close	C2
chr12	84361656	84361657	ENSMUSG00000021235.13	0	+	NSN	Open	SN	Close	C2
chr12	84773250	84773251	ENSMUSG00000021241.7	0	+	NSN	Open	SN	Close	C2
chr12	84773151	84773152	ENSMUSG00000021242.9	0	-	NSN	Open	SN	Close	C2
chr12	108702314	108702315	ENSMUSG00000021263.11	0	-	NSN	Open	SN	Close	C2
chr12	108792972	108792973	ENSMUSG00000021264.12	0	+	NSN	Open	SN	Close	C2
chr12	111538015	111538016	ENSMUSG00000021282.17	0	+	NSN	Open	SN	Close	C2
chr12	111814169	111814170	ENSMUSG00000021286.8	0	+	NSN	Open	SN	Close	C2
chr12	111813872	111813873	ENSMUSG00000021287.12	0	-	NSN	Open	SN	Close	C2
chr13	21402754	21402755	ENSMUSG00000021327.19	0	-	NSN	Open	SN	Close	C2
chr13	41016291	41016292	ENSMUSG00000021361.7	0	+	NSN	Open	SN	Close	C2
chr13	42052020	42052021	ENSMUSG00000021366.8	0	+	NSN	Open	SN	Close	C2
chr13	47044736	47044737	ENSMUSG00000021376.11	0	-	NSN	Open	SN	Close	C2
chr13	49421248	49421249	ENSMUSG00000021385.10	0	+	NSN	Open	SN	Close	C2
chr13	49652784	49652785	ENSMUSG00000021391.10	0	-	NSN	Open	SN	Close	C2
chr13	49653077	49653078	ENSMUSG00000021392.8	0	+	NSN	Open	SN	Close	C2
chr13	38204937	38204938	ENSMUSG00000021431.15	0	+	NSN	Open	SN	Close	C2
chr13	64312709	64312710	ENSMUSG00000021482.10	0	-	NSN	Open	SN	Close	C2
chr13	55329822	55329823	ENSMUSG00000021485.14	0	-	NSN	Open	SN	Close	C2
chr13	55320499	55320500	ENSMUSG00000021486.7	0	+	NSN	Open	SN	Close	C2
chr13	55513675	55513676	ENSMUSG00000021493.15	0	-	NSN	Open	SN	Close	C2
chr13	55536657	55536658	ENSMUSG00000021494.9	0	-	NSN	Open	SN	Close	C2
chr13	55635027	55635028	ENSMUSG00000021500.17	0	+	NSN	Open	SN	Close	C2
chr13	55599895	55599896	ENSMUSG00000021504.14	0	+	NSN	Open	SN	Close	C2
chr13	56438354	56438355	ENSMUSG00000021509.5	0	+	NSN	Open	SN	Close	C2
chr13	66932829	66932830	ENSMUSG00000021518.4	0	+	NSN	Open	SN	Close	C2
chr13	58385224	58385225	ENSMUSG00000021550.6	0	-	NSN	Open	SN	Close	C2
chr13	59585258	59585259	ENSMUSG00000021555.15	0	+	NSN	Open	SN	Close	C2
chr13	59585226	59585227	ENSMUSG00000021557.15	0	-	NSN	Open	SN	Close	C2
chr13	60601946	60601947	ENSMUSG00000021559.14	0	+	NSN	Open	SN	Close	C2
chr13	74317579	74317580	ENSMUSG00000021576.6	0	-	NSN	Open	SN	Close	C2
chr13	74350279	74350280	ENSMUSG00000021577.14	0	-	NSN	Open	SN	Close	C2
chr13	74350308	74350309	ENSMUSG00000021578.17	0	+	NSN	Open	SN	Close	C2
chr13	74364004	74364005	ENSMUSG00000021579.4	0	-	NSN	Open	SN	Close	C2
chr13	75839867	75839868	ENSMUSG00000021591.8	0	+	NSN	Open	SN	Close	C2
chr13	100492578	100492579	ENSMUSG00000021639.17	0	-	NSN	Open	SN	Close	C2
chr13	100015638	100015639	ENSMUSG00000021646.9	0	-	NSN	Open	SN	Close	C2
chr13	96542734	96542735	ENSMUSG00000021669.15	0	+	NSN	Open	SN	Close	C2
chr13	96670935	96670936	ENSMUSG00000021670.14	0	-	NSN	Open	SN	Close	C2
chr13	96388293	96388294	ENSMUSG00000021671.9	0	+	NSN	Open	SN	Close	C2
chr13	94358959	94358960	ENSMUSG00000021686.6	0	+	NSN	Open	SN	Close	C2
chr13	92354725	92354726	ENSMUSG00000021707.5	0	+	NSN	Open	SN	Close	C2
chr13	104228842	104228843	ENSMUSG00000021713.9	0	-	NSN	Open	SN	Close	C2
chr13	117025536	117025537	ENSMUSG00000021725.9	0	-	NSN	Open	SN	Close	C2
chr13	117208535	117208536	ENSMUSG00000021728.8	0	+	NSN	Open	SN	Close	C2
chr14	21750530	21750531	ENSMUSG00000021770.11	0	+	NSN	Open	SN	Close	C2
chr14	21825237	21825238	ENSMUSG00000021771.14	0	+	NSN	Open	SN	Close	C2
chr14	21848976	21848977	ENSMUSG00000021773.11	0	-	NSN	Open	SN	Close	C2
chr14	20388909	20388910	ENSMUSG00000021811.7	0	-	NSN	Open	SN	Close	C2
chr14	20480132	20480133	ENSMUSG00000021814.17	0	-	NSN	Open	SN	Close	C2
chr14	20707551	20707552	ENSMUSG00000021819.11	0	+	NSN	Open	SN	Close	C2
chr14	20794087	20794088	ENSMUSG00000021820.18	0	-	NSN	Open	SN	Close	C2
chr14	25694153	25694154	ENSMUSG00000021868.7	0	+	NSN	Open	SN	Close	C2
chr14	26638073	26638074	ENSMUSG00000021877.12	0	+	NSN	Open	SN	Close	C2
chr14	61360438	61360439	ENSMUSG00000021928.9	0	-	NSN	Open	SN	Close	C2
chr14	56778315	56778316	ENSMUSG00000021938.12	0	-	NSN	Open	SN	Close	C2
chr14	57398528	57398529	ENSMUSG00000021947.11	0	-	NSN	Open	SN	Close	C2
chr14	57826184	57826185	ENSMUSG00000021965.3	0	-	NSN	Open	SN	Close	C2
chr14	57826233	57826234	ENSMUSG00000021967.4	0	+	NSN	Open	SN	Close	C2
chr14	75284376	75284377	ENSMUSG00000022000.11	0	+	NSN	Open	SN	Close	C2
chr14	75787036	75787037	ENSMUSG00000022003.7	0	-	NSN	Open	SN	Close	C2
chr14	76414960	76414961	ENSMUSG00000022010.19	0	+	NSN	Open	SN	Close	C2
chr14	78308042	78308043	ENSMUSG00000022015.8	0	-	NSN	Open	SN	Close	C2
chr14	78536807	78536808	ENSMUSG00000022016.17	0	-	NSN	Open	SN	Close	C2
chr14	87141234	87141235	ENSMUSG00000022021.14	0	-	NSN	Open	SN	Close	C2
chr14	79397771	79397772	ENSMUSG00000022022.3	0	+	NSN	Open	SN	Close	C2
chr14	79481519	79481520	ENSMUSG00000022023.6	0	-	NSN	Open	SN	Close	C2
chr14	79587690	79587691	ENSMUSG00000022024.10	0	+	NSN	Open	SN	Close	C2
chr14	65593074	65593075	ENSMUSG00000022031.6	0	-	NSN	Open	SN	Close	C2
chr14	65833993	65833994	ENSMUSG00000022034.10	0	-	NSN	Open	SN	Close	C2
chr14	67008876	67008877	ENSMUSG00000022051.15	0	-	NSN	Open	SN	Close	C2
chr14	73325821	73325822	ENSMUSG00000022105.6	0	-	NSN	Open	SN	Close	C2
chr14	105177326	105177327	ENSMUSG00000022119.15	0	-	NSN	Open	SN	Close	C2
chr14	103099565	103099566	ENSMUSG00000022124.15	0	-	NSN	Open	SN	Close	C2
chr14	118132754	118132755	ENSMUSG00000022130.10	0	-	NSN	Open	SN	Close	C2
chr14	118137157	118137158	ENSMUSG00000022131.3	0	+	NSN	Open	SN	Close	C2
chr14	118937975	118937976	ENSMUSG00000022136.8	0	+	NSN	Open	SN	Close	C2
chr14	54554615	54554616	ENSMUSG00000022177.9	0	-	NSN	Open	SN	Close	C2
chr15	3979572	3979573	ENSMUSG00000022184.8	0	-	NSN	Open	SN	Close	C2
chr14	55900292	55900293	ENSMUSG00000022223.9	0	-	NSN	Open	SN	Close	C2
chr15	32244809	32244810	ENSMUSG00000022231.10	0	+	NSN	Open	SN	Close	C2
chr15	31453736	31453737	ENSMUSG00000022236.10	0	-	NSN	Open	SN	Close	C2
chr15	10981755	10981756	ENSMUSG00000022244.7	0	+	NSN	Open	SN	Close	C2
chr15	10485946	10485947	ENSMUSG00000022247.12	0	-	NSN	Open	SN	Close	C2
chr15	10486017	10486018	ENSMUSG00000022248.14	0	+	NSN	Open	SN	Close	C2
chr15	25622524	25622525	ENSMUSG00000022272.17	0	+	NSN	Open	SN	Close	C2
chr15	36609667	36609668	ENSMUSG00000022283.15	0	-	NSN	Open	SN	Close	C2
chr15	37961317	37961318	ENSMUSG00000022292.16	0	-	NSN	Open	SN	Close	C2
chr15	40655034	40655035	ENSMUSG00000022306.9	0	+	NSN	Open	SN	Close	C2
chr15	51991746	51991747	ENSMUSG00000022314.10	0	-	NSN	Open	SN	Close	C2
chr15	35178920	35178921	ENSMUSG00000022329.15	0	-	NSN	Open	SN	Close	C2
chr15	44428041	44428042	ENSMUSG00000022338.8	0	+	NSN	Open	SN	Close	C2
chr15	59374166	59374167	ENSMUSG00000022350.7	0	-	NSN	Open	SN	Close	C2
chr15	58933755	58933756	ENSMUSG00000022354.4	0	+	NSN	Open	SN	Close	C2
chr15	58135081	58135082	ENSMUSG00000022360.8	0	-	NSN	Open	SN	Close	C2
chr15	58076540	58076541	ENSMUSG00000022361.14	0	-	NSN	Open	SN	Close	C2
chr15	58076424	58076425	ENSMUSG00000022362.13	0	-	NSN	Open	SN	Close	C2
chr15	85859744	85859745	ENSMUSG00000022385.11	0	+	NSN	Open	SN	Close	C2
chr15	81663888	81663889	ENSMUSG00000022394.14	0	+	NSN	Open	SN	Close	C2
chr15	81466295	81466296	ENSMUSG00000022400.9	0	+	NSN	Open	SN	Close	C2
chr15	81400137	81400138	ENSMUSG00000022401.12	0	+	NSN	Open	SN	Close	C2
chr15	81400076	81400077	ENSMUSG00000022403.15	0	-	NSN	Open	SN	Close	C2
chr15	81360811	81360812	ENSMUSG00000022404.8	0	-	NSN	Open	SN	Close	C2
chr15	80948489	80948490	ENSMUSG00000022407.10	0	+	NSN	Open	SN	Close	C2
chr15	55112316	55112317	ENSMUSG00000022419.16	0	+	NSN	Open	SN	Close	C2
chr15	79670860	79670861	ENSMUSG00000022427.4	0	+	NSN	Open	SN	Close	C2
chr15	84192240	84192241	ENSMUSG00000022437.7	0	+	NSN	Open	SN	Close	C2
chr15	83510892	83510893	ENSMUSG00000022442.16	0	-	NSN	Open	SN	Close	C2
chr15	77842174	77842175	ENSMUSG00000022443.17	0	-	NSN	Open	SN	Close	C2
chr15	82298953	82298954	ENSMUSG00000022455.4	0	+	NSN	Open	SN	Close	C2
chr15	82147180	82147181	ENSMUSG00000022463.8	0	+	NSN	Open	SN	Close	C2
chr15	81926239	81926240	ENSMUSG00000022476.8	0	-	NSN	Open	SN	Close	C2
chr15	81872308	81872309	ENSMUSG00000022477.13	0	+	NSN	Open	SN	Close	C2
chr15	103430469	103430470	ENSMUSG00000022487.14	0	-	NSN	Open	SN	Close	C2
chr16	8830099	8830100	ENSMUSG00000022507.6	0	+	NSN	Open	SN	Close	C2
chr16	4541815	4541816	ENSMUSG00000022519.14	0	-	NSN	Open	SN	Close	C2
chr16	5049862	5049863	ENSMUSG00000022536.14	0	-	NSN	Open	SN	Close	C2
chr16	5013552	5013553	ENSMUSG00000022540.16	0	-	NSN	Open	SN	Close	C2
chr16	5255982	5255983	ENSMUSG00000022544.14	0	-	NSN	Open	SN	Close	C2
chr15	76343522	76343523	ENSMUSG00000022551.8	0	+	NSN	Open	SN	Close	C2
chr15	76351110	76351111	ENSMUSG00000022552.16	0	-	NSN	Open	SN	Close	C2
chr15	76351293	76351294	ENSMUSG00000022553.16	0	+	NSN	Open	SN	Close	C2
chr15	76511952	76511953	ENSMUSG00000022555.12	0	-	NSN	Open	SN	Close	C2
chr15	76538745	76538746	ENSMUSG00000022559.8	0	-	NSN	Open	SN	Close	C2
chr15	76538831	76538832	ENSMUSG00000022560.9	0	+	NSN	Open	SN	Close	C2
chr15	76331230	76331231	ENSMUSG00000022561.13	0	+	NSN	Open	SN	Close	C2
chr15	76069783	76069784	ENSMUSG00000022568.17	0	-	NSN	Open	SN	Close	C2
chr15	75921559	75921560	ENSMUSG00000022571.9	0	-	NSN	Open	SN	Close	C2
chr15	75894480	75894481	ENSMUSG00000022574.7	0	-	NSN	Open	SN	Close	C2
chr15	75596627	75596628	ENSMUSG00000022579.10	0	+	NSN	Open	SN	Close	C2
chr16	55973882	55973883	ENSMUSG00000022601.11	0	+	NSN	Open	SN	Close	C2
chr15	89140702	89140703	ENSMUSG00000022610.10	0	-	NSN	Open	SN	Close	C2
chr16	14163274	14163275	ENSMUSG00000022678.16	0	+	NSN	Open	SN	Close	C2
chr16	13818844	13818845	ENSMUSG00000022681.15	0	+	NSN	Open	SN	Close	C2
chr16	13671857	13671858	ENSMUSG00000022684.15	0	+	NSN	Open	SN	Close	C2
chr16	44139829	44139830	ENSMUSG00000022698.17	0	+	NSN	Open	SN	Close	C2
chr16	18877036	18877037	ENSMUSG00000022702.16	0	+	NSN	Open	SN	Close	C2
chr16	18876861	18876862	ENSMUSG00000022706.16	0	-	NSN	Open	SN	Close	C2
chr16	42875880	42875881	ENSMUSG00000022708.16	0	+	NSN	Open	SN	Close	C2
chr16	8792307	8792308	ENSMUSG00000022710.17	0	-	NSN	Open	SN	Close	C2
chr16	8637673	8637674	ENSMUSG00000022711.16	0	+	NSN	Open	SN	Close	C2
chr16	18289245	18289246	ENSMUSG00000022718.12	0	-	NSN	Open	SN	Close	C2
chr16	18248678	18248679	ENSMUSG00000022721.19	0	+	NSN	Open	SN	Close	C2
chr16	59600978	59600979	ENSMUSG00000022723.16	0	-	NSN	Open	SN	Close	C2
chr16	57121702	57121703	ENSMUSG00000022752.9	0	+	NSN	Open	SN	Close	C2
chr16	17531135	17531136	ENSMUSG00000022760.17	0	-	NSN	Open	SN	Close	C2
chr16	17132382	17132383	ENSMUSG00000022769.9	0	-	NSN	Open	SN	Close	C2
chr16	16302964	16302965	ENSMUSG00000022792.16	0	+	NSN	Open	SN	Close	C2
chr16	32608919	32608920	ENSMUSG00000022797.16	0	+	NSN	Open	SN	Close	C2
chr16	32914099	32914100	ENSMUSG00000022801.13	0	+	NSN	Open	SN	Close	C2
chr16	33062520	33062521	ENSMUSG00000022802.2	0	+	NSN	Open	SN	Close	C2
chr16	38362208	38362209	ENSMUSG00000022803.12	0	+	NSN	Open	SN	Close	C2
chr16	33185070	33185071	ENSMUSG00000022807.9	0	+	NSN	Open	SN	Close	C2
chr16	33251441	33251442	ENSMUSG00000022808.5	0	+	NSN	Open	SN	Close	C2
chr16	33967037	33967038	ENSMUSG00000022814.6	0	-	NSN	Open	SN	Close	C2
chr16	37384961	37384962	ENSMUSG00000022829.14	0	-	NSN	Open	SN	Close	C2
chr16	34690615	34690616	ENSMUSG00000022833.7	0	+	NSN	Open	SN	Close	C2
chr16	20535477	20535478	ENSMUSG00000022841.15	0	+	NSN	Open	SN	Close	C2
chr16	22009483	22009484	ENSMUSG00000022855.9	0	+	NSN	Open	SN	Close	C2
chr16	22266004	22266005	ENSMUSG00000022858.16	0	-	NSN	Open	SN	Close	C2
chr16	94526829	94526830	ENSMUSG00000022898.13	0	-	NSN	Open	SN	Close	C2
chr16	96082525	96082526	ENSMUSG00000022914.17	0	-	NSN	Open	SN	Close	C2
chr16	97514815	97514816	ENSMUSG00000022938.8	0	-	NSN	Open	SN	Close	C2
chr16	93883900	93883901	ENSMUSG00000022945.12	0	+	NSN	Open	SN	Close	C2
chr16	93683214	93683215	ENSMUSG00000022947.8	0	+	NSN	Open	SN	Close	C2
chr16	91729280	91729281	ENSMUSG00000022957.20	0	+	NSN	Open	SN	Close	C2
chr16	91647505	91647506	ENSMUSG00000022961.18	0	+	NSN	Open	SN	Close	C2
chr16	90935113	90935114	ENSMUSG00000022972.10	0	-	NSN	Open	SN	Close	C2
chr16	91011307	91011308	ENSMUSG00000022973.18	0	-	NSN	Open	SN	Close	C2
chr16	90220753	90220754	ENSMUSG00000022982.10	0	+	NSN	Open	SN	Close	C2
chr15	98534263	98534264	ENSMUSG00000022992.17	0	-	NSN	Open	SN	Close	C2
chr15	99370481	99370482	ENSMUSG00000023008.18	0	-	NSN	Open	SN	Close	C2
chr15	99392881	99392882	ENSMUSG00000023010.15	0	+	NSN	Open	SN	Close	C2
chr15	99725646	99725647	ENSMUSG00000023020.3	0	+	NSN	Open	SN	Close	C2
chr15	100038663	100038664	ENSMUSG00000023026.16	0	+	NSN	Open	SN	Close	C2
chr15	100227818	100227819	ENSMUSG00000023027.13	0	+	NSN	Open	SN	Close	C2
chr15	100425071	100425072	ENSMUSG00000023030.16	0	-	NSN	Open	SN	Close	C2
chr15	102517063	102517064	ENSMUSG00000023050.9	0	-	NSN	Open	SN	Close	C2
chr15	102518191	102518192	ENSMUSG00000023051.11	0	+	NSN	Open	SN	Close	C2
chr15	102722177	102722178	ENSMUSG00000023055.10	0	-	NSN	Open	SN	Close	C2
chr7	35397034	35397035	ENSMUSG00000023072.14	0	+	NSN	Open	SN	Close	C2
chr3	87748624	87748625	ENSMUSG00000023084.11	0	-	NSN	Open	SN	Close	C2
chr3	51224446	51224447	ENSMUSG00000023087.15	0	+	NSN	Open	SN	Close	C2
chr11	69913887	69913888	ENSMUSG00000023170.14	0	+	NSN	Open	SN	Close	C2
chr10	79704490	79704491	ENSMUSG00000023175.15	0	+	NSN	Open	SN	Close	C2
chr2	113829120	113829121	ENSMUSG00000023236.7	0	-	NSN	Open	SN	Close	C2
chr15	88819645	88819646	ENSMUSG00000023272.4	0	+	NSN	Open	SN	Close	C2
chrX	6320720	6320721	ENSMUSG00000023279.7	0	-	NSN	Open	SN	Close	C2
chr4	155943830	155943831	ENSMUSG00000023286.16	0	+	NSN	Open	SN	Close	C2
chr19	37207542	37207543	ENSMUSG00000023307.14	0	+	NSN	Open	SN	Close	C2
chr8	119666364	119666365	ENSMUSG00000023336.6	0	+	NSN	Open	SN	Close	C2
chr5	137314403	137314404	ENSMUSG00000023348.11	0	-	NSN	Open	SN	Close	C2
chr6	49395603	49395604	ENSMUSG00000023403.14	0	+	NSN	Open	SN	Close	C2
chr17	8525371	8525372	ENSMUSG00000023868.17	0	+	NSN	Open	SN	Close	C2
chr17	21450373	21450374	ENSMUSG00000023892.8	0	+	NSN	Open	SN	Close	C2
chr17	23726335	23726336	ENSMUSG00000023908.8	0	+	NSN	Open	SN	Close	C2
chr17	51833289	51833290	ENSMUSG00000023927.15	0	-	NSN	Open	SN	Close	C2
chr17	53463320	53463321	ENSMUSG00000023931.5	0	-	NSN	Open	SN	Close	C2
chr17	45433736	45433737	ENSMUSG00000023932.9	0	-	NSN	Open	SN	Close	C2
chr17	63500016	63500017	ENSMUSG00000023965.13	0	-	NSN	Open	SN	Close	C2
chr17	46674351	46674352	ENSMUSG00000023971.9	0	-	NSN	Open	SN	Close	C2
chr17	46752213	46752214	ENSMUSG00000023973.13	0	-	NSN	Open	SN	Close	C2
chr17	47924644	47924645	ENSMUSG00000023991.16	0	-	NSN	Open	SN	Close	C2
chr17	29717043	29717044	ENSMUSG00000024018.18	0	-	NSN	Open	SN	Close	C2
chr17	32321237	32321238	ENSMUSG00000024045.6	0	-	NSN	Open	SN	Close	C2
chr17	71182559	71182560	ENSMUSG00000024052.17	0	+	NSN	Open	SN	Close	C2
chr17	71526856	71526857	ENSMUSG00000024056.10	0	-	NSN	Open	SN	Close	C2
chr17	74395607	74395608	ENSMUSG00000024069.14	0	+	NSN	Open	SN	Close	C2
chr17	74528294	74528295	ENSMUSG00000024073.16	0	+	NSN	Open	SN	Close	C2
chr17	65613554	65613555	ENSMUSG00000024091.9	0	-	NSN	Open	SN	Close	C2
chr17	80062267	80062268	ENSMUSG00000024095.15	0	-	NSN	Open	SN	Close	C2
chr6	116208037	116208038	ENSMUSG00000024104.11	0	+	NSN	Open	SN	Close	C2
chr17	24220850	24220851	ENSMUSG00000024118.14	0	-	NSN	Open	SN	Close	C2
chr17	24169701	24169702	ENSMUSG00000024121.13	0	-	NSN	Open	SN	Close	C2
chr17	85028375	85028376	ENSMUSG00000024131.8	0	+	NSN	Open	SN	Close	C2
chr17	24426640	24426641	ENSMUSG00000024132.6	0	+	NSN	Open	SN	Close	C2
chr17	24443104	24443105	ENSMUSG00000024136.14	0	-	NSN	Open	SN	Close	C2
chr17	88668659	88668660	ENSMUSG00000024154.11	0	+	NSN	Open	SN	Close	C2
chr17	24886642	24886643	ENSMUSG00000024160.16	0	+	NSN	Open	SN	Close	C2
chr17	24936967	24936968	ENSMUSG00000024163.17	0	-	NSN	Open	SN	Close	C2
chr17	24960688	24960689	ENSMUSG00000024165.9	0	-	NSN	Open	SN	Close	C2
chr17	26123499	26123500	ENSMUSG00000024181.9	0	+	NSN	Open	SN	Close	C2
chr17	26781065	26781066	ENSMUSG00000024191.15	0	+	NSN	Open	SN	Close	C2
chr17	26933051	26933052	ENSMUSG00000024193.8	0	+	NSN	Open	SN	Close	C2
chr17	26939568	26939569	ENSMUSG00000024194.16	0	-	NSN	Open	SN	Close	C2
chr17	56292872	56292873	ENSMUSG00000024197.10	0	-	NSN	Open	SN	Close	C2
chr17	56326061	56326062	ENSMUSG00000024201.12	0	+	NSN	Open	SN	Close	C2
chr18	6516107	6516108	ENSMUSG00000024240.13	0	-	NSN	Open	SN	Close	C2
chr18	31789158	31789159	ENSMUSG00000024258.4	0	+	NSN	Open	SN	Close	C2
chr18	31634370	31634371	ENSMUSG00000024260.14	0	+	NSN	Open	SN	Close	C2
chr18	24603816	24603817	ENSMUSG00000024270.11	0	-	NSN	Open	SN	Close	C2
chr18	24470849	24470850	ENSMUSG00000024273.8	0	+	NSN	Open	SN	Close	C2
chr18	23954691	23954692	ENSMUSG00000024276.7	0	+	NSN	Open	SN	Close	C2
chr18	10182044	10182045	ENSMUSG00000024290.9	0	-	NSN	Open	SN	Close	C2
chr17	33524203	33524204	ENSMUSG00000024299.17	0	+	NSN	Open	SN	Close	C2
chr17	26917090	26917091	ENSMUSG00000024301.10	0	+	NSN	Open	SN	Close	C2
chr17	34122633	34122634	ENSMUSG00000024335.20	0	-	NSN	Open	SN	Close	C2
chr18	34954356	34954357	ENSMUSG00000024359.10	0	-	NSN	Open	SN	Close	C2
chr18	34932006	34932007	ENSMUSG00000024360.8	0	-	NSN	Open	SN	Close	C2
chr17	34850397	34850398	ENSMUSG00000024369.16	0	+	NSN	Open	SN	Close	C2
chr18	32240299	32240300	ENSMUSG00000024382.13	0	+	NSN	Open	SN	Close	C2
chr18	32067740	32067741	ENSMUSG00000024384.4	0	+	NSN	Open	SN	Close	C2
chr18	38601414	38601415	ENSMUSG00000024427.7	0	-	NSN	Open	SN	Close	C2
chr17	35979850	35979851	ENSMUSG00000024429.9	0	+	NSN	Open	SN	Close	C2
chr18	37935475	37935476	ENSMUSG00000024456.16	0	-	NSN	Open	SN	Close	C2
chr18	44334073	44334074	ENSMUSG00000024471.12	0	+	NSN	Open	SN	Close	C2
chr18	36744677	36744678	ENSMUSG00000024474.7	0	+	NSN	Open	SN	Close	C2
chr18	43083126	43083127	ENSMUSG00000024500.20	0	-	NSN	Open	SN	Close	C2
chr18	67289185	67289186	ENSMUSG00000024525.7	0	+	NSN	Open	SN	Close	C2
chr18	67724594	67724595	ENSMUSG00000024539.17	0	-	NSN	Open	SN	Close	C2
chr18	67800106	67800107	ENSMUSG00000024542.9	0	+	NSN	Open	SN	Close	C2
chr18	73815448	73815449	ENSMUSG00000024556.4	0	-	NSN	Open	SN	Close	C2
chr18	61707634	61707635	ENSMUSG00000024579.7	0	-	NSN	Open	SN	Close	C2
chr18	61726324	61726325	ENSMUSG00000024580.8	0	-	NSN	Open	SN	Close	C2
chr18	57878677	57878678	ENSMUSG00000024597.11	0	+	NSN	Open	SN	Close	C2
chr18	60560735	60560736	ENSMUSG00000024604.7	0	+	NSN	Open	SN	Close	C2
chr19	14598050	14598051	ENSMUSG00000024642.17	0	-	NSN	Open	SN	Close	C2
chr19	9899550	9899551	ENSMUSG00000024660.9	0	-	NSN	Open	SN	Close	C2
chr19	10041568	10041569	ENSMUSG00000024664.5	0	+	NSN	Open	SN	Close	C2
chr19	10577361	10577362	ENSMUSG00000024666.6	0	-	NSN	Open	SN	Close	C2
chr19	11640850	11640851	ENSMUSG00000024681.11	0	-	NSN	Open	SN	Close	C2
chr19	11770390	11770391	ENSMUSG00000024683.6	0	+	NSN	Open	SN	Close	C2
chr19	11965940	11965941	ENSMUSG00000024687.11	0	+	NSN	Open	SN	Close	C2
chr19	18631822	18631823	ENSMUSG00000024725.13	0	-	NSN	Open	SN	Close	C2
chr19	18670763	18670764	ENSMUSG00000024726.10	0	+	NSN	Open	SN	Close	C2
chr19	10949265	10949266	ENSMUSG00000024732.7	0	-	NSN	Open	SN	Close	C2
chr19	10920631	10920632	ENSMUSG00000024734.8	0	-	NSN	Open	SN	Close	C2
chr19	7241182	7241183	ENSMUSG00000024764.10	0	-	NSN	Open	SN	Close	C2
chr19	6276724	6276725	ENSMUSG00000024772.9	0	+	NSN	Open	SN	Close	C2
chr19	28990351	28990352	ENSMUSG00000024780.7	0	+	NSN	Open	SN	Close	C2
chr19	29101374	29101375	ENSMUSG00000024785.7	0	+	NSN	Open	SN	Close	C2
chr19	6128303	6128304	ENSMUSG00000024787.14	0	-	NSN	Open	SN	Close	C2
chr19	29251838	29251839	ENSMUSG00000024789.13	0	+	NSN	Open	SN	Close	C2
chr19	6118649	6118650	ENSMUSG00000024790.8	0	-	NSN	Open	SN	Close	C2
chr19	6046575	6046576	ENSMUSG00000024807.18	0	+	NSN	Open	SN	Close	C2
chr19	30003789	30003790	ENSMUSG00000024815.5	0	+	NSN	Open	SN	Close	C2
chr19	30030512	30030513	ENSMUSG00000024817.13	0	+	NSN	Open	SN	Close	C2
chr19	4099997	4099998	ENSMUSG00000024851.14	0	+	NSN	Open	SN	Close	C2
chr19	5273118	5273119	ENSMUSG00000024855.10	0	-	NSN	Open	SN	Close	C2
chr19	30549664	30549665	ENSMUSG00000024868.8	0	-	NSN	Open	SN	Close	C2
chr19	5107071	5107072	ENSMUSG00000024870.6	0	-	NSN	Open	SN	Close	C2
chr19	5088537	5088538	ENSMUSG00000024875.5	0	+	NSN	Open	SN	Close	C2
chr19	24961609	24961610	ENSMUSG00000024878.9	0	-	NSN	Open	SN	Close	C2
chr19	4625640	4625641	ENSMUSG00000024889.5	0	-	NSN	Open	SN	Close	C2
chr19	4510485	4510486	ENSMUSG00000024892.17	0	+	NSN	Open	SN	Close	C2
chr19	3575736	3575737	ENSMUSG00000024908.15	0	-	NSN	Open	SN	Close	C2
chr19	5704366	5704367	ENSMUSG00000024936.8	0	+	NSN	Open	SN	Close	C2
chr19	6363689	6363690	ENSMUSG00000024949.17	0	+	NSN	Open	SN	Close	C2
chr19	6910105	6910106	ENSMUSG00000024953.17	0	-	NSN	Open	SN	Close	C2
chr19	6992571	6992572	ENSMUSG00000024963.12	0	-	NSN	Open	SN	Close	C2
chr19	53600397	53600398	ENSMUSG00000024974.10	0	+	NSN	Open	SN	Close	C2
chr19	37434809	37434810	ENSMUSG00000024986.12	0	+	NSN	Open	SN	Close	C2
chr19	60790657	60790658	ENSMUSG00000024991.8	0	-	NSN	Open	SN	Close	C2
chr19	38930914	38930915	ENSMUSG00000025001.11	0	+	NSN	Open	SN	Close	C2
chr19	40831278	40831279	ENSMUSG00000025010.14	0	+	NSN	Open	SN	Close	C2
chr19	47067745	47067746	ENSMUSG00000025049.6	0	+	NSN	Open	SN	Close	C2
chr19	47731681	47731682	ENSMUSG00000025066.10	0	+	NSN	Open	SN	Close	C2
chr19	56826208	56826209	ENSMUSG00000025081.13	0	+	NSN	Open	SN	Close	C2
chr19	56874248	56874249	ENSMUSG00000025082.8	0	+	NSN	Open	SN	Close	C2
chr19	57008227	57008228	ENSMUSG00000025083.18	0	-	NSN	Open	SN	Close	C2
chr19	58943653	58943654	ENSMUSG00000025092.7	0	-	NSN	Open	SN	Close	C2
chr7	81789477	81789478	ENSMUSG00000025102.14	0	-	NSN	Open	SN	Close	C2
chr11	120713737	120713738	ENSMUSG00000025144.17	0	-	NSN	Open	SN	Close	C2
chr11	120713924	120713925	ENSMUSG00000025145.13	0	+	NSN	Open	SN	Close	C2
chr7	142061064	142061065	ENSMUSG00000025147.7	0	-	NSN	Open	SN	Close	C2
chr11	120784271	120784272	ENSMUSG00000025156.17	0	+	NSN	Open	SN	Close	C2
chr11	120784206	120784207	ENSMUSG00000025158.7	0	-	NSN	Open	SN	Close	C2
chr19	42090469	42090470	ENSMUSG00000025178.9	0	+	NSN	Open	SN	Close	C2
chr19	44069784	44069785	ENSMUSG00000025198.16	0	-	NSN	Open	SN	Close	C2
chr19	44107479	44107480	ENSMUSG00000025199.16	0	-	NSN	Open	SN	Close	C2
chr19	44555439	44555440	ENSMUSG00000025204.10	0	-	NSN	Open	SN	Close	C2
chr19	45363733	45363734	ENSMUSG00000025217.15	0	+	NSN	Open	SN	Close	C2
chr19	45783836	45783837	ENSMUSG00000025220.8	0	-	NSN	Open	SN	Close	C2
chr9	59353507	59353508	ENSMUSG00000025235.8	0	-	NSN	Open	SN	Close	C2
chr9	59291557	59291558	ENSMUSG00000025236.11	0	+	NSN	Open	SN	Close	C2
chr9	123529758	123529759	ENSMUSG00000025240.10	0	+	NSN	Open	SN	Close	C2
chr14	7817956	7817957	ENSMUSG00000025278.9	0	+	NSN	Open	SN	Close	C2
chr14	24487057	24487058	ENSMUSG00000025280.8	0	-	NSN	Open	SN	Close	C2
chr14	24487124	24487125	ENSMUSG00000025290.17	0	+	NSN	Open	SN	Close	C2
chr12	118301439	118301440	ENSMUSG00000025323.10	0	-	NSN	Open	SN	Close	C2
chr5	130255529	130255530	ENSMUSG00000025337.10	0	-	NSN	Open	SN	Close	C2
chr10	128891717	128891718	ENSMUSG00000025352.6	0	-	NSN	Open	SN	Close	C2
chr10	128821644	128821645	ENSMUSG00000025353.5	0	-	NSN	Open	SN	Close	C2
chr10	128626746	128626747	ENSMUSG00000025362.6	0	-	NSN	Open	SN	Close	C2
chr10	128525870	128525871	ENSMUSG00000025366.8	0	-	NSN	Open	SN	Close	C2
chr11	119913440	119913441	ENSMUSG00000025371.12	0	+	NSN	Open	SN	Close	C2
chr11	119942762	119942763	ENSMUSG00000025372.16	0	+	NSN	Open	SN	Close	C2
chr10	128411656	128411657	ENSMUSG00000025373.14	0	+	NSN	Open	SN	Close	C2
chr10	128411491	128411492	ENSMUSG00000025374.13	0	-	NSN	Open	SN	Close	C2
chr11	120361533	120361534	ENSMUSG00000025380.2	0	+	NSN	Open	SN	Close	C2
chr10	128322458	128322459	ENSMUSG00000025381.3	0	+	NSN	Open	SN	Close	C2
chr11	120378763	120378764	ENSMUSG00000025384.15	0	-	NSN	Open	SN	Close	C2
chr10	127522443	127522444	ENSMUSG00000025403.5	0	-	NSN	Open	SN	Close	C2
chr10	127380326	127380327	ENSMUSG00000025404.15	0	+	NSN	Open	SN	Close	C2
chr10	127370430	127370431	ENSMUSG00000025405.9	0	-	NSN	Open	SN	Close	C2
chr10	127290773	127290774	ENSMUSG00000025408.15	0	+	NSN	Open	SN	Close	C2
chr4	106678943	106678944	ENSMUSG00000025413.13	0	-	NSN	Open	SN	Close	C2
chr10	127211584	127211585	ENSMUSG00000025417.8	0	-	NSN	Open	SN	Close	C2
chr18	77047307	77047308	ENSMUSG00000025420.13	0	-	NSN	Open	SN	Close	C2
chr18	77773728	77773729	ENSMUSG00000025428.15	0	+	NSN	Open	SN	Close	C2
chr18	77789913	77789914	ENSMUSG00000025429.9	0	+	NSN	Open	SN	Close	C2
chr10	126901354	126901355	ENSMUSG00000025436.12	0	-	NSN	Open	SN	Close	C2
chr7	141010769	141010770	ENSMUSG00000025492.6	0	-	NSN	Open	SN	Close	C2
chr7	141455197	141455198	ENSMUSG00000025509.15	0	+	NSN	Open	SN	Close	C2
chr7	141467391	141467392	ENSMUSG00000025510.14	0	+	NSN	Open	SN	Close	C2
chr5	129846985	129846986	ENSMUSG00000025538.15	0	+	NSN	Open	SN	Close	C2
chr14	122107037	122107038	ENSMUSG00000025544.13	0	+	NSN	Open	SN	Close	C2
chr14	122181703	122181704	ENSMUSG00000025545.10	0	+	NSN	Open	SN	Close	C2
chr14	121797836	121797837	ENSMUSG00000025558.19	0	-	NSN	Open	SN	Close	C2
chr11	117654572	117654573	ENSMUSG00000025571.13	0	+	NSN	Open	SN	Close	C2
chr11	119022961	119022962	ENSMUSG00000025577.7	0	+	NSN	Open	SN	Close	C2
chr7	81213595	81213596	ENSMUSG00000025584.17	0	+	NSN	Open	SN	Close	C2
chr7	80901268	80901269	ENSMUSG00000025722.16	0	-	NSN	Open	SN	Close	C2
chr17	25837294	25837295	ENSMUSG00000025735.13	0	-	NSN	Open	SN	Close	C2
chr17	25828866	25828867	ENSMUSG00000025736.15	0	+	NSN	Open	SN	Close	C2
chr3	40745381	40745382	ENSMUSG00000025757.13	0	+	NSN	Open	SN	Close	C2
chr3	40800018	40800019	ENSMUSG00000025758.10	0	+	NSN	Open	SN	Close	C2
chr3	40846885	40846886	ENSMUSG00000025759.11	0	-	NSN	Open	SN	Close	C2
chr9	120571443	120571444	ENSMUSG00000025794.9	0	+	NSN	Open	SN	Close	C2
chr8	128685653	128685654	ENSMUSG00000025809.15	0	+	NSN	Open	SN	Close	C2
chr2	5895431	5895432	ENSMUSG00000025816.15	0	-	NSN	Open	SN	Close	C2
chr6	47813429	47813430	ENSMUSG00000025823.9	0	-	NSN	Open	SN	Close	C2
chr5	113772747	113772748	ENSMUSG00000025825.12	0	+	NSN	Open	SN	Close	C2
chr5	139252323	139252324	ENSMUSG00000025858.12	0	+	NSN	Open	SN	Close	C2
chr13	54590206	54590207	ENSMUSG00000025868.6	0	+	NSN	Open	SN	Close	C2
chr13	54590089	54590090	ENSMUSG00000025869.11	0	-	NSN	Open	SN	Close	C2
chr13	54468848	54468849	ENSMUSG00000025872.5	0	-	NSN	Open	SN	Close	C2
chr13	54789376	54789377	ENSMUSG00000025875.14	0	+	NSN	Open	SN	Close	C2
chr18	74440935	74440936	ENSMUSG00000025885.18	0	+	NSN	Open	SN	Close	C2
chr9	4309832	4309833	ENSMUSG00000025893.8	0	+	NSN	Open	SN	Close	C2
chr9	4309470	4309471	ENSMUSG00000025894.11	0	-	NSN	Open	SN	Close	C2
chr1	4409240	4409241	ENSMUSG00000025900.13	0	-	NSN	Open	SN	Close	C2
chr1	16105773	16105774	ENSMUSG00000025921.7	0	+	NSN	Open	SN	Close	C2
chr1	16619488	16619489	ENSMUSG00000025939.19	0	-	NSN	Open	SN	Close	C2
chr1	16665206	16665207	ENSMUSG00000025940.6	0	+	NSN	Open	SN	Close	C2
chr1	65186682	65186683	ENSMUSG00000025949.16	0	+	NSN	Open	SN	Close	C2
chr1	64617241	64617242	ENSMUSG00000025956.10	0	-	NSN	Open	SN	Close	C2
chr1	55052769	55052770	ENSMUSG00000025981.13	0	+	NSN	Open	SN	Close	C2
chr1	66817561	66817562	ENSMUSG00000026004.15	0	-	NSN	Open	SN	Close	C2
chr1	66700830	66700831	ENSMUSG00000026005.15	0	+	NSN	Open	SN	Close	C2
chr1	59670833	59670834	ENSMUSG00000026021.15	0	-	NSN	Open	SN	Close	C2
chr1	58711507	58711508	ENSMUSG00000026031.15	0	+	NSN	Open	SN	Close	C2
chr1	58424065	58424066	ENSMUSG00000026034.17	0	-	NSN	Open	SN	Close	C2
chr1	44147743	44147744	ENSMUSG00000026048.16	0	+	NSN	Open	SN	Close	C2
chr1	53313623	53313624	ENSMUSG00000026096.14	0	+	NSN	Open	SN	Close	C2
chr1	52233231	52233232	ENSMUSG00000026103.14	0	-	NSN	Open	SN	Close	C2
chr1	51478424	51478425	ENSMUSG00000026107.11	0	-	NSN	Open	SN	Close	C2
chr1	37541015	37541016	ENSMUSG00000026110.15	0	-	NSN	Open	SN	Close	C2
chr1	37430138	37430139	ENSMUSG00000026111.15	0	+	NSN	Open	SN	Close	C2
chr1	37430102	37430103	ENSMUSG00000026112.7	0	-	NSN	Open	SN	Close	C2
chr1	37299864	37299865	ENSMUSG00000026113.17	0	+	NSN	Open	SN	Close	C2
chr1	34849975	34849976	ENSMUSG00000026123.11	0	+	NSN	Open	SN	Close	C2
chr1	34459761	34459762	ENSMUSG00000026126.15	0	+	NSN	Open	SN	Close	C2
chr1	34439850	34439851	ENSMUSG00000026127.13	0	+	NSN	Open	SN	Close	C2
chr1	33669794	33669795	ENSMUSG00000026134.11	0	-	NSN	Open	SN	Close	C2
chr1	74588245	74588246	ENSMUSG00000026135.17	0	-	NSN	Open	SN	Close	C2
chr1	24100340	24100341	ENSMUSG00000026153.15	0	-	NSN	Open	SN	Close	C2
chr1	75125199	75125200	ENSMUSG00000026162.7	0	-	NSN	Open	SN	Close	C2
chr1	74588288	74588289	ENSMUSG00000026172.12	0	+	NSN	Open	SN	Close	C2
chr1	74284929	74284930	ENSMUSG00000026179.14	0	+	NSN	Open	SN	Close	C2
chr1	72284368	72284369	ENSMUSG00000026188.11	0	+	NSN	Open	SN	Close	C2
chr1	72284313	72284314	ENSMUSG00000026189.13	0	-	NSN	Open	SN	Close	C2
chr1	75168645	75168646	ENSMUSG00000026197.12	0	+	NSN	Open	SN	Close	C2
chr1	75180391	75180392	ENSMUSG00000026198.15	0	-	NSN	Open	SN	Close	C2
chr1	75192150	75192151	ENSMUSG00000026199.17	0	+	NSN	Open	SN	Close	C2
chr1	75210812	75210813	ENSMUSG00000026200.13	0	-	NSN	Open	SN	Close	C2
chr1	75210837	75210838	ENSMUSG00000026201.12	0	+	NSN	Open	SN	Close	C2
chr1	75133889	75133890	ENSMUSG00000026205.8	0	-	NSN	Open	SN	Close	C2
chr1	75317989	75317990	ENSMUSG00000026209.15	0	-	NSN	Open	SN	Close	C2
chr1	86359399	86359400	ENSMUSG00000026234.12	0	-	NSN	Open	SN	Close	C2
chr1	86526725	86526726	ENSMUSG00000026238.14	0	+	NSN	Open	SN	Close	C2
chr1	86582628	86582629	ENSMUSG00000026239.14	0	-	NSN	Open	SN	Close	C2
chr1	86582903	86582904	ENSMUSG00000026240.12	0	+	NSN	Open	SN	Close	C2
chr1	78488896	78488897	ENSMUSG00000026245.16	0	-	NSN	Open	SN	Close	C2
chr1	87213913	87213914	ENSMUSG00000026254.17	0	+	NSN	Open	SN	Close	C2
chr1	92934375	92934376	ENSMUSG00000026270.11	0	+	NSN	Open	SN	Close	C2
chr1	93305914	93305915	ENSMUSG00000026273.13	0	-	NSN	Open	SN	Close	C2
chr1	93658658	93658659	ENSMUSG00000026277.14	0	-	NSN	Open	SN	Close	C2
chr1	93685659	93685660	ENSMUSG00000026278.14	0	+	NSN	Open	SN	Close	C2
chr1	91298337	91298338	ENSMUSG00000026307.12	0	+	NSN	Open	SN	Close	C2
chr1	91540543	91540544	ENSMUSG00000026311.16	0	+	NSN	Open	SN	Close	C2
chr8	14881334	14881335	ENSMUSG00000026317.7	0	+	NSN	Open	SN	Close	C2
chr1	105663860	105663861	ENSMUSG00000026319.13	0	+	NSN	Open	SN	Close	C2
chr1	97770171	97770172	ENSMUSG00000026333.14	0	+	NSN	Open	SN	Close	C2
chr1	125913100	125913101	ENSMUSG00000026344.9	0	-	NSN	Open	SN	Close	C2
chr1	128243963	128243964	ENSMUSG00000026353.9	0	+	NSN	Open	SN	Close	C2
chr1	128359663	128359664	ENSMUSG00000026355.11	0	-	NSN	Open	SN	Close	C2
chr1	144004160	144004161	ENSMUSG00000026360.9	0	-	NSN	Open	SN	Close	C2
chr1	118627944	118627945	ENSMUSG00000026380.10	0	+	NSN	Open	SN	Close	C2
chr1	119648999	119649000	ENSMUSG00000026383.14	0	-	NSN	Open	SN	Close	C2
chr1	120121077	120121078	ENSMUSG00000026385.16	0	-	NSN	Open	SN	Close	C2
chr1	120121186	120121187	ENSMUSG00000026388.15	0	+	NSN	Open	SN	Close	C2
chr1	130423008	130423009	ENSMUSG00000026401.15	0	-	NSN	Open	SN	Close	C2
chr1	134962564	134962565	ENSMUSG00000026429.9	0	+	NSN	Open	SN	Close	C2
chr1	131245257	131245258	ENSMUSG00000026430.16	0	-	NSN	Open	SN	Close	C2
chr1	131962966	131962967	ENSMUSG00000026435.15	0	+	NSN	Open	SN	Close	C2
chr1	132007606	132007607	ENSMUSG00000026436.15	0	+	NSN	Open	SN	Close	C2
chr1	132880272	132880273	ENSMUSG00000026443.3	0	+	NSN	Open	SN	Close	C2
chr1	133045666	133045667	ENSMUSG00000026447.17	0	+	NSN	Open	SN	Close	C2
chr1	134646676	134646677	ENSMUSG00000026452.15	0	+	NSN	Open	SN	Close	C2
chr1	153899943	153899944	ENSMUSG00000026473.16	0	+	NSN	Open	SN	Close	C2
chr1	178406084	178406085	ENSMUSG00000026495.8	0	+	NSN	Open	SN	Close	C2
chr1	180726042	180726043	ENSMUSG00000026499.5	0	+	NSN	Open	SN	Close	C2
chr1	178319129	178319130	ENSMUSG00000026500.6	0	+	NSN	Open	SN	Close	C2
chr1	176814659	176814660	ENSMUSG00000026504.17	0	+	NSN	Open	SN	Close	C2
chr1	174172775	174172776	ENSMUSG00000026532.7	0	+	NSN	Open	SN	Close	C2
chr1	172500046	172500047	ENSMUSG00000026547.15	0	+	NSN	Open	SN	Close	C2
chr1	172475357	172475358	ENSMUSG00000026548.4	0	+	NSN	Open	SN	Close	C2
chr1	172082528	172082529	ENSMUSG00000026553.17	0	+	NSN	Open	SN	Close	C2
chr1	172148083	172148084	ENSMUSG00000026554.15	0	+	NSN	Open	SN	Close	C2
chr1	156558785	156558786	ENSMUSG00000026596.13	0	+	NSN	Open	SN	Close	C2
chr1	156474330	156474331	ENSMUSG00000026600.12	0	-	NSN	Open	SN	Close	C2
chr1	189688085	189688086	ENSMUSG00000026605.14	0	-	NSN	Open	SN	Close	C2
chr1	189007840	189007841	ENSMUSG00000026608.13	0	-	NSN	Open	SN	Close	C2
chr1	185363043	185363044	ENSMUSG00000026615.14	0	+	NSN	Open	SN	Close	C2
chr1	190925111	190925112	ENSMUSG00000026634.16	0	+	NSN	Open	SN	Close	C2
chr2	3424130	3424131	ENSMUSG00000026648.18	0	+	NSN	Open	SN	Close	C2
chr1	170867770	170867771	ENSMUSG00000026663.6	0	-	NSN	Open	SN	Close	C2
chr1	170215396	170215397	ENSMUSG00000026667.14	0	-	NSN	Open	SN	Close	C2
chr2	5012790	5012791	ENSMUSG00000026669.14	0	-	NSN	Open	SN	Close	C2
chr2	5064050	5064051	ENSMUSG00000026672.11	0	-	NSN	Open	SN	Close	C2
chr1	169969240	169969241	ENSMUSG00000026675.12	0	-	NSN	Open	SN	Close	C2
chr1	160978584	160978585	ENSMUSG00000026715.12	0	+	NSN	Open	SN	Close	C2
chr1	160793210	160793211	ENSMUSG00000026721.16	0	-	NSN	Open	SN	Close	C2
chr2	18677017	18677018	ENSMUSG00000026739.13	0	+	NSN	Open	SN	Close	C2
chr2	38714541	38714542	ENSMUSG00000026751.14	0	-	NSN	Open	SN	Close	C2
chr2	39065540	39065541	ENSMUSG00000026754.16	0	-	NSN	Open	SN	Close	C2
chr2	39005347	39005348	ENSMUSG00000026755.14	0	+	NSN	Open	SN	Close	C2
chr2	12419469	12419470	ENSMUSG00000026767.12	0	-	NSN	Open	SN	Close	C2
chr2	23156023	23156024	ENSMUSG00000026779.6	0	-	NSN	Open	SN	Close	C2
chr2	23068166	23068167	ENSMUSG00000026781.17	0	+	NSN	Open	SN	Close	C2
chr2	32982082	32982083	ENSMUSG00000026791.14	0	-	NSN	Open	SN	Close	C2
chr2	29060261	29060262	ENSMUSG00000026803.17	0	+	NSN	Open	SN	Close	C2
chr2	28641227	28641228	ENSMUSG00000026812.16	0	+	NSN	Open	SN	Close	C2
chr2	31688375	31688376	ENSMUSG00000026842.16	0	+	NSN	Open	SN	Close	C2
chr2	30952958	30952959	ENSMUSG00000026848.14	0	+	NSN	Open	SN	Close	C2
chr2	30392253	30392254	ENSMUSG00000026856.14	0	+	NSN	Open	SN	Close	C2
chr2	35336975	35336976	ENSMUSG00000026880.11	0	-	NSN	Open	SN	Close	C2
chr2	26445213	26445214	ENSMUSG00000026924.17	0	-	NSN	Open	SN	Close	C2
chr2	26409202	26409203	ENSMUSG00000026925.16	0	-	NSN	Open	SN	Close	C2
chr2	26389338	26389339	ENSMUSG00000026926.14	0	+	NSN	Open	SN	Close	C2
chr2	26389315	26389316	ENSMUSG00000026927.17	0	-	NSN	Open	SN	Close	C2
chr2	25372329	25372330	ENSMUSG00000026955.13	0	+	NSN	Open	SN	Close	C2
chr2	25365681	25365682	ENSMUSG00000026956.15	0	-	NSN	Open	SN	Close	C2
chr2	25356358	25356359	ENSMUSG00000026958.13	0	-	NSN	Open	SN	Close	C2
chr2	25218744	25218745	ENSMUSG00000026969.3	0	+	NSN	Open	SN	Close	C2
chr2	24962399	24962400	ENSMUSG00000026975.10	0	+	NSN	Open	SN	Close	C2
chr2	59882590	59882591	ENSMUSG00000026988.15	0	-	NSN	Open	SN	Close	C2
chr2	59160849	59160850	ENSMUSG00000026991.20	0	+	NSN	Open	SN	Close	C2
chr2	71367748	71367749	ENSMUSG00000027010.16	0	-	NSN	Open	SN	Close	C2
chr2	68861440	68861441	ENSMUSG00000027035.10	0	+	NSN	Open	SN	Close	C2
chr2	84727349	84727350	ENSMUSG00000027079.15	0	-	NSN	Open	SN	Close	C2
chr2	73892638	73892639	ENSMUSG00000027104.18	0	-	NSN	Open	SN	Close	C2
chr2	112265824	112265825	ENSMUSG00000027130.15	0	+	NSN	Open	SN	Close	C2
chr2	104590522	104590523	ENSMUSG00000027176.8	0	+	NSN	Open	SN	Close	C2
chr2	103761269	103761270	ENSMUSG00000027185.15	0	-	NSN	Open	SN	Close	C2
chr2	94406687	94406688	ENSMUSG00000027194.16	0	-	NSN	Open	SN	Close	C2
chr2	93980033	93980034	ENSMUSG00000027196.11	0	+	NSN	Open	SN	Close	C2
chr2	121413774	121413775	ENSMUSG00000027248.13	0	+	NSN	Open	SN	Close	C2
chr2	91636406	91636407	ENSMUSG00000027249.15	0	-	NSN	Open	SN	Close	C2
chr2	136891388	136891389	ENSMUSG00000027274.16	0	-	NSN	Open	SN	Close	C2
chr2	137116643	137116644	ENSMUSG00000027276.7	0	-	NSN	Open	SN	Close	C2
chr2	136891500	136891501	ENSMUSG00000027281.16	0	+	NSN	Open	SN	Close	C2
chr2	120353136	120353137	ENSMUSG00000027291.15	0	-	NSN	Open	SN	Close	C2
chr2	119351228	119351229	ENSMUSG00000027313.3	0	+	NSN	Open	SN	Close	C2
chr2	119112792	119112793	ENSMUSG00000027323.10	0	+	NSN	Open	SN	Close	C2
chr2	119047118	119047119	ENSMUSG00000027326.13	0	+	NSN	Open	SN	Close	C2
chr2	132247806	132247807	ENSMUSG00000027341.10	0	-	NSN	Open	SN	Close	C2
chr2	132253313	132253314	ENSMUSG00000027342.14	0	-	NSN	Open	SN	Close	C2
chr2	127831864	127831865	ENSMUSG00000027379.13	0	-	NSN	Open	SN	Close	C2
chr2	128126037	128126038	ENSMUSG00000027381.16	0	+	NSN	Open	SN	Close	C2
chr2	129198763	129198764	ENSMUSG00000027397.14	0	+	NSN	Open	SN	Close	C2
chr2	130274429	130274430	ENSMUSG00000027405.16	0	+	NSN	Open	SN	Close	C2
chr2	144270905	144270906	ENSMUSG00000027423.15	0	-	NSN	Open	SN	Close	C2
chr2	144270662	144270663	ENSMUSG00000027424.11	0	+	NSN	Open	SN	Close	C2
chr2	148681022	148681023	ENSMUSG00000027439.9	0	+	NSN	Open	SN	Close	C2
chr2	151572621	151572622	ENSMUSG00000027456.8	0	+	NSN	Open	SN	Close	C2
chr2	152293827	152293828	ENSMUSG00000027465.13	0	+	NSN	Open	SN	Close	C2
chr2	152847977	152847978	ENSMUSG00000027469.16	0	+	NSN	Open	SN	Close	C2
chr2	152911351	152911352	ENSMUSG00000027470.9	0	+	NSN	Open	SN	Close	C2
chr2	153741273	153741274	ENSMUSG00000027479.14	0	+	NSN	Open	SN	Close	C2
chr2	154558889	154558890	ENSMUSG00000027489.15	0	-	NSN	Open	SN	Close	C2
chr2	154569891	154569892	ENSMUSG00000027490.17	0	-	NSN	Open	SN	Close	C2
chr2	172370534	172370535	ENSMUSG00000027496.15	0	-	NSN	Open	SN	Close	C2
chr2	173218922	173218923	ENSMUSG00000027514.14	0	-	NSN	Open	SN	Close	C2
chr3	14578640	14578641	ENSMUSG00000027552.14	0	+	NSN	Open	SN	Close	C2
chr2	180582711	180582712	ENSMUSG00000027569.15	0	+	NSN	Open	SN	Close	C2
chr2	180597789	180597790	ENSMUSG00000027570.15	0	+	NSN	Open	SN	Close	C2
chr2	154791401	154791402	ENSMUSG00000027596.10	0	+	NSN	Open	SN	Close	C2
chr3	19163064	19163065	ENSMUSG00000027599.9	0	-	NSN	Open	SN	Close	C2
chr2	156180237	156180238	ENSMUSG00000027620.16	0	-	NSN	Open	SN	Close	C2
chr2	156992055	156992056	ENSMUSG00000027634.14	0	-	NSN	Open	SN	Close	C2
chr2	157204533	157204534	ENSMUSG00000027641.13	0	-	NSN	Open	SN	Close	C2
chr2	157737400	157737401	ENSMUSG00000027649.15	0	+	NSN	Open	SN	Close	C2
chr2	158768092	158768093	ENSMUSG00000027654.2	0	+	NSN	Open	SN	Close	C2
chr3	32529464	32529465	ENSMUSG00000027668.13	0	+	NSN	Open	SN	Close	C2
chr2	165992635	165992636	ENSMUSG00000027678.17	0	+	NSN	Open	SN	Close	C2
chr3	34081320	34081321	ENSMUSG00000027679.13	0	-	NSN	Open	SN	Close	C2
chr3	27153877	27153878	ENSMUSG00000027699.19	0	-	NSN	Open	SN	Close	C2
chr3	36572149	36572150	ENSMUSG00000027715.9	0	-	NSN	Open	SN	Close	C2
chr3	50443613	50443614	ENSMUSG00000027737.10	0	-	NSN	Open	SN	Close	C2
chr3	51483919	51483920	ENSMUSG00000027739.9	0	+	NSN	Open	SN	Close	C2
chr3	62507003	62507004	ENSMUSG00000027770.5	0	-	NSN	Open	SN	Close	C2
chr3	69004558	69004559	ENSMUSG00000027778.15	0	-	NSN	Open	SN	Close	C2
chr3	69721984	69721985	ENSMUSG00000027787.14	0	+	NSN	Open	SN	Close	C2
chr3	65958248	65958249	ENSMUSG00000027829.15	0	-	NSN	Open	SN	Close	C2
chr3	75557546	75557547	ENSMUSG00000027834.15	0	+	NSN	Open	SN	Close	C2
chr3	103859794	103859795	ENSMUSG00000027843.13	0	+	NSN	Open	SN	Close	C2
chr3	103058284	103058285	ENSMUSG00000027852.14	0	+	NSN	Open	SN	Close	C2
chr3	98859793	98859794	ENSMUSG00000027871.16	0	-	NSN	Open	SN	Close	C2
chr3	108911726	108911727	ENSMUSG00000027881.14	0	-	NSN	Open	SN	Close	C2
chr3	108840525	108840526	ENSMUSG00000027882.18	0	-	NSN	Open	SN	Close	C2
chr3	108722308	108722309	ENSMUSG00000027883.15	0	-	NSN	Open	SN	Close	C2
chr3	108653912	108653913	ENSMUSG00000027884.16	0	+	NSN	Open	SN	Close	C2
chr3	105687573	105687574	ENSMUSG00000027905.15	0	-	NSN	Open	SN	Close	C2
chr3	90433621	90433622	ENSMUSG00000027933.11	0	-	NSN	Open	SN	Close	C2
chr3	90254162	90254163	ENSMUSG00000027936.18	0	+	NSN	Open	SN	Close	C2
chr3	90231596	90231597	ENSMUSG00000027937.15	0	+	NSN	Open	SN	Close	C2
chr3	89998779	89998780	ENSMUSG00000027944.13	0	-	NSN	Open	SN	Close	C2
chr3	113630148	113630149	ENSMUSG00000027981.14	0	-	NSN	Open	SN	Close	C2
chr3	117077764	117077765	ENSMUSG00000028009.7	0	-	NSN	Open	SN	Close	C2
chr3	81976201	81976202	ENSMUSG00000028011.16	0	-	NSN	Open	SN	Close	C2
chr3	133310109	133310110	ENSMUSG00000028013.16	0	+	NSN	Open	SN	Close	C2
chr3	133091839	133091840	ENSMUSG00000028016.9	0	+	NSN	Open	SN	Close	C2
chr3	131564767	131564768	ENSMUSG00000028032.13	0	+	NSN	Open	SN	Close	C2
chr3	152210421	152210422	ENSMUSG00000028034.15	0	+	NSN	Open	SN	Close	C2
chr3	152210301	152210302	ENSMUSG00000028035.13	0	-	NSN	Open	SN	Close	C2
chr3	88605965	88605966	ENSMUSG00000028059.16	0	+	NSN	Open	SN	Close	C2
chr3	88685802	88685803	ENSMUSG00000028060.14	0	+	NSN	Open	SN	Close	C2
chr3	86142701	86142702	ENSMUSG00000028081.6	0	-	NSN	Open	SN	Close	C2
chr3	97158776	97158777	ENSMUSG00000028093.15	0	+	NSN	Open	SN	Close	C2
chr3	96708561	96708562	ENSMUSG00000028100.11	0	-	NSN	Open	SN	Close	C2
chr3	96696383	96696384	ENSMUSG00000028101.18	0	+	NSN	Open	SN	Close	C2
chr3	96635375	96635376	ENSMUSG00000028102.15	0	+	NSN	Open	SN	Close	C2
chr3	95818862	95818863	ENSMUSG00000028106.13	0	-	NSN	Open	SN	Close	C2
chr3	95739568	95739569	ENSMUSG00000028108.15	0	-	NSN	Open	SN	Close	C2
chr3	95559676	95559677	ENSMUSG00000028109.14	0	+	NSN	Open	SN	Close	C2
chr3	138443092	138443093	ENSMUSG00000028138.8	0	+	NSN	Open	SN	Close	C2
chr3	94443317	94443318	ENSMUSG00000028140.13	0	+	NSN	Open	SN	Close	C2
chr3	94443914	94443915	ENSMUSG00000028141.12	0	-	NSN	Open	SN	Close	C2
chr3	138742194	138742195	ENSMUSG00000028152.10	0	+	NSN	Open	SN	Close	C2
chr4	9669343	9669344	ENSMUSG00000028207.18	0	-	NSN	Open	SN	Close	C2
chr4	3835664	3835665	ENSMUSG00000028234.6	0	-	NSN	Open	SN	Close	C2
chr4	21879672	21879673	ENSMUSG00000028247.2	0	+	NSN	Open	SN	Close	C2
chr4	21847582	21847583	ENSMUSG00000028248.15	0	+	NSN	Open	SN	Close	C2
chr4	21767211	21767212	ENSMUSG00000028251.5	0	-	NSN	Open	SN	Close	C2
chr4	25242875	25242876	ENSMUSG00000028259.13	0	-	NSN	Open	SN	Close	C2
chr3	144205219	144205220	ENSMUSG00000028266.17	0	-	NSN	Open	SN	Close	C2
chr3	142765044	142765045	ENSMUSG00000028271.9	0	+	NSN	Open	SN	Close	C2
chr4	34687437	34687438	ENSMUSG00000028293.14	0	-	NSN	Open	SN	Close	C2
chr4	34730205	34730206	ENSMUSG00000028294.15	0	-	NSN	Open	SN	Close	C2
chr4	45848663	45848664	ENSMUSG00000028327.14	0	+	NSN	Open	SN	Close	C2
chr4	46138612	46138613	ENSMUSG00000028330.8	0	+	NSN	Open	SN	Close	C2
chr4	81442814	81442815	ENSMUSG00000028402.18	0	-	NSN	Open	SN	Close	C2
chr4	40269578	40269579	ENSMUSG00000028407.4	0	+	NSN	Open	SN	Close	C2
chr4	40703193	40703194	ENSMUSG00000028411.15	0	-	NSN	Open	SN	Close	C2
chr4	41275143	41275144	ENSMUSG00000028433.14	0	-	NSN	Open	SN	Close	C2
chr4	41723169	41723170	ENSMUSG00000028447.11	0	-	NSN	Open	SN	Close	C2
chr4	43058952	43058953	ENSMUSG00000028456.18	0	+	NSN	Open	SN	Close	C2
chr4	43267158	43267159	ENSMUSG00000028457.18	0	+	NSN	Open	SN	Close	C2
chr4	43578872	43578873	ENSMUSG00000028467.15	0	-	NSN	Open	SN	Close	C2
chr4	43578714	43578715	ENSMUSG00000028468.15	0	+	NSN	Open	SN	Close	C2
chr4	43957400	43957401	ENSMUSG00000028480.14	0	+	NSN	Open	SN	Close	C2
chr4	83417723	83417724	ENSMUSG00000028483.13	0	+	NSN	Open	SN	Close	C2
chr4	86558327	86558328	ENSMUSG00000028492.13	0	-	NSN	Open	SN	Close	C2
chr4	86857411	86857412	ENSMUSG00000028495.14	0	-	NSN	Open	SN	Close	C2
chr4	105157346	105157347	ENSMUSG00000028517.8	0	+	NSN	Open	SN	Close	C2
chr4	101265281	101265282	ENSMUSG00000028530.14	0	-	NSN	Open	SN	Close	C2
chr4	117929762	117929763	ENSMUSG00000028539.14	0	-	NSN	Open	SN	Close	C2
chr4	117892031	117892032	ENSMUSG00000028540.6	0	-	NSN	Open	SN	Close	C2
chr4	117883486	117883487	ENSMUSG00000028541.14	0	-	NSN	Open	SN	Close	C2
chr4	109280267	109280268	ENSMUSG00000028552.13	0	+	NSN	Open	SN	Close	C2
chr4	109202271	109202272	ENSMUSG00000028559.17	0	-	NSN	Open	SN	Close	C2
chr4	98923809	98923810	ENSMUSG00000028560.11	0	+	NSN	Open	SN	Close	C2
chr4	108833613	108833614	ENSMUSG00000028568.16	0	-	NSN	Open	SN	Close	C2
chr4	94556795	94556796	ENSMUSG00000028578.8	0	-	NSN	Open	SN	Close	C2
chr4	108619939	108619940	ENSMUSG00000028582.14	0	+	NSN	Open	SN	Close	C2
chr4	108579422	108579423	ENSMUSG00000028587.18	0	+	NSN	Open	SN	Close	C2
chr4	107889812	107889813	ENSMUSG00000028608.15	0	+	NSN	Open	SN	Close	C2
chr4	107367783	107367784	ENSMUSG00000028614.14	0	+	NSN	Open	SN	Close	C2
chr4	107066987	107066988	ENSMUSG00000028621.17	0	+	NSN	Open	SN	Close	C2
chr4	107066867	107066868	ENSMUSG00000028622.11	0	-	NSN	Open	SN	Close	C2
chr4	119422419	119422420	ENSMUSG00000028636.14	0	-	NSN	Open	SN	Close	C2
chr4	119294603	119294604	ENSMUSG00000028639.14	0	-	NSN	Open	SN	Close	C2
chr4	119108710	119108711	ENSMUSG00000028645.11	0	+	NSN	Open	SN	Close	C2
chr4	123917445	123917446	ENSMUSG00000028646.16	0	+	NSN	Open	SN	Close	C2
chr4	123904831	123904832	ENSMUSG00000028647.13	0	+	NSN	Open	SN	Close	C2
chr4	123718201	123718202	ENSMUSG00000028648.13	0	-	NSN	Open	SN	Close	C2
chr4	136021762	136021763	ENSMUSG00000028668.5	0	-	NSN	Open	SN	Close	C2
chr4	135972625	135972626	ENSMUSG00000028670.14	0	-	NSN	Open	SN	Close	C2
chr4	135963726	135963727	ENSMUSG00000028671.16	0	+	NSN	Open	SN	Close	C2
chr4	135946447	135946448	ENSMUSG00000028672.13	0	+	NSN	Open	SN	Close	C2
chr4	135920734	135920735	ENSMUSG00000028673.10	0	+	NSN	Open	SN	Close	C2
chr4	135873849	135873850	ENSMUSG00000028675.12	0	-	NSN	Open	SN	Close	C2
chr4	135855746	135855747	ENSMUSG00000028676.17	0	+	NSN	Open	SN	Close	C2
chr4	117182638	117182639	ENSMUSG00000028678.13	0	-	NSN	Open	SN	Close	C2
chr4	116708508	116708509	ENSMUSG00000028689.14	0	+	NSN	Open	SN	Close	C2
chr4	116708405	116708406	ENSMUSG00000028690.4	0	-	NSN	Open	SN	Close	C2
chr4	116685543	116685544	ENSMUSG00000028691.12	0	+	NSN	Open	SN	Close	C2
chr4	116507551	116507552	ENSMUSG00000028696.12	0	+	NSN	Open	SN	Close	C2
chr4	116221617	116221618	ENSMUSG00000028698.13	0	+	NSN	Open	SN	Close	C2
chr4	116167600	116167601	ENSMUSG00000028699.9	0	-	NSN	Open	SN	Close	C2
chr4	116123839	116123840	ENSMUSG00000028700.14	0	+	NSN	Open	SN	Close	C2
chr4	115839197	115839198	ENSMUSG00000028708.16	0	+	NSN	Open	SN	Close	C2
chr4	138367991	138367992	ENSMUSG00000028755.3	0	-	NSN	Open	SN	Close	C2
chr4	138304729	138304730	ENSMUSG00000028757.4	0	+	NSN	Open	SN	Close	C2
chr4	138216295	138216296	ENSMUSG00000028759.13	0	+	NSN	Open	SN	Close	C2
chr4	130359942	130359943	ENSMUSG00000028772.19	0	-	NSN	Open	SN	Close	C2
chr4	129811218	129811219	ENSMUSG00000028788.14	0	+	NSN	Open	SN	Close	C2
chr4	127021323	127021324	ENSMUSG00000028820.13	0	+	NSN	Open	SN	Close	C2
chr4	134930897	134930898	ENSMUSG00000028821.8	0	+	NSN	Open	SN	Close	C2
chr4	126429555	126429556	ENSMUSG00000028842.15	0	-	NSN	Open	SN	Close	C2
chr4	134128788	134128789	ENSMUSG00000028843.8	0	-	NSN	Open	SN	Close	C2
chr4	133584361	133584362	ENSMUSG00000028848.13	0	+	NSN	Open	SN	Close	C2
chr4	133545995	133545996	ENSMUSG00000028851.6	0	-	NSN	Open	SN	Close	C2
chr4	133369705	133369706	ENSMUSG00000028854.9	0	+	NSN	Open	SN	Close	C2
chr4	133277791	133277792	ENSMUSG00000028857.16	0	-	NSN	Open	SN	Close	C2
chr4	133263112	133263113	ENSMUSG00000028860.13	0	-	NSN	Open	SN	Close	C2
chr4	133212130	133212131	ENSMUSG00000028865.14	0	+	NSN	Open	SN	Close	C2
chr4	132843168	132843169	ENSMUSG00000028882.13	0	-	NSN	Open	SN	Close	C2
chr4	124850678	124850679	ENSMUSG00000028889.17	0	+	NSN	Open	SN	Close	C2
chr4	124802103	124802104	ENSMUSG00000028890.13	0	+	NSN	Open	SN	Close	C2
chr4	132353604	132353605	ENSMUSG00000028896.13	0	-	NSN	Open	SN	Close	C2
chr4	132274374	132274375	ENSMUSG00000028899.11	0	+	NSN	Open	SN	Close	C2
chr4	131843469	131843470	ENSMUSG00000028910.12	0	+	NSN	Open	SN	Close	C2
chr4	131873616	131873617	ENSMUSG00000028911.16	0	+	NSN	Open	SN	Close	C2
chr4	141078356	141078357	ENSMUSG00000028923.14	0	-	NSN	Open	SN	Close	C2
chr4	152325741	152325742	ENSMUSG00000028936.15	0	+	NSN	Open	SN	Close	C2
chr4	152178133	152178134	ENSMUSG00000028937.14	0	+	NSN	Open	SN	Close	C2
chr5	24842623	24842624	ENSMUSG00000028945.9	0	-	NSN	Open	SN	Close	C2
chr4	151057962	151057963	ENSMUSG00000028955.3	0	-	NSN	Open	SN	Close	C2
chr4	151044664	151044665	ENSMUSG00000028957.12	0	-	NSN	Open	SN	Close	C2
chr4	150997096	150997097	ENSMUSG00000028963.1	0	+	NSN	Open	SN	Close	C2
chr5	8798146	8798147	ENSMUSG00000028970.9	0	+	NSN	Open	SN	Close	C2
chr4	148602553	148602554	ENSMUSG00000028979.17	0	+	NSN	Open	SN	Close	C2
chr5	24030689	24030690	ENSMUSG00000028995.14	0	-	NSN	Open	SN	Close	C2
chr5	22550428	22550429	ENSMUSG00000029012.11	0	-	NSN	Open	SN	Close	C2
chr4	154011730	154011731	ENSMUSG00000029028.14	0	+	NSN	Open	SN	Close	C2
chr4	154160665	154160666	ENSMUSG00000029030.14	0	-	NSN	Open	SN	Close	C2
chr4	155869545	155869546	ENSMUSG00000029034.9	0	+	NSN	Open	SN	Close	C2
chr4	155761092	155761093	ENSMUSG00000029036.18	0	-	NSN	Open	SN	Close	C2
chr4	155067015	155067016	ENSMUSG00000029047.13	0	+	NSN	Open	SN	Close	C2
chr4	155653383	155653384	ENSMUSG00000029061.2	0	-	NSN	Open	SN	Close	C2
chr4	155624853	155624854	ENSMUSG00000029062.14	0	+	NSN	Open	SN	Close	C2
chr4	155812488	155812489	ENSMUSG00000029068.16	0	+	NSN	Open	SN	Close	C2
chr4	155863361	155863362	ENSMUSG00000029072.3	0	-	NSN	Open	SN	Close	C2
chr4	155869439	155869440	ENSMUSG00000029073.9	0	-	NSN	Open	SN	Close	C2
chr4	155992871	155992872	ENSMUSG00000029076.14	0	+	NSN	Open	SN	Close	C2
chr5	35583039	35583040	ENSMUSG00000029098.17	0	+	NSN	Open	SN	Close	C2
chr5	35041508	35041509	ENSMUSG00000029102.9	0	+	NSN	Open	SN	Close	C2
chr5	35105765	35105766	ENSMUSG00000029103.16	0	-	NSN	Open	SN	Close	C2
chr5	34761739	34761740	ENSMUSG00000029104.15	0	+	NSN	Open	SN	Close	C2
chr5	34573663	34573664	ENSMUSG00000029106.14	0	+	NSN	Open	SN	Close	C2
chr5	34336288	34336289	ENSMUSG00000029110.13	0	+	NSN	Open	SN	Close	C2
chr5	31485739	31485740	ENSMUSG00000029138.4	0	+	NSN	Open	SN	Close	C2
chr5	31193429	31193430	ENSMUSG00000029145.12	0	-	NSN	Open	SN	Close	C2
chr5	52834011	52834012	ENSMUSG00000029176.13	0	+	NSN	Open	SN	Close	C2
chr5	30666776	30666777	ENSMUSG00000029177.9	0	+	NSN	Open	SN	Close	C2
chr5	36484284	36484285	ENSMUSG00000029196.9	0	-	NSN	Open	SN	Close	C2
chr5	36464997	36464998	ENSMUSG00000029198.3	0	+	NSN	Open	SN	Close	C2
chr5	66618783	66618784	ENSMUSG00000029207.16	0	-	NSN	Open	SN	Close	C2
chr5	67306954	67306955	ENSMUSG00000029221.15	0	+	NSN	Open	SN	Close	C2
chr5	66676090	66676091	ENSMUSG00000029223.12	0	+	NSN	Open	SN	Close	C2
chr5	76183879	76183880	ENSMUSG00000029234.13	0	+	NSN	Open	SN	Close	C2
chr5	76951306	76951307	ENSMUSG00000029247.17	0	+	NSN	Open	SN	Close	C2
chr5	77310146	77310147	ENSMUSG00000029250.5	0	+	NSN	Open	SN	Close	C2
chr5	86065582	86065583	ENSMUSG00000029253.12	0	-	NSN	Open	SN	Close	C2
chr5	108268896	108268897	ENSMUSG00000029265.4	0	+	NSN	Open	SN	Close	C2
chr5	108065673	108065674	ENSMUSG00000029267.17	0	+	NSN	Open	SN	Close	C2
chr5	107597887	107597888	ENSMUSG00000029276.13	0	-	NSN	Open	SN	Close	C2
chr5	107331158	107331159	ENSMUSG00000029279.15	0	+	NSN	Open	SN	Close	C2
chr5	106964321	106964322	ENSMUSG00000029283.17	0	+	NSN	Open	SN	Close	C2
chr5	100039663	100039664	ENSMUSG00000029328.15	0	-	NSN	Open	SN	Close	C2
chr5	101765129	101765130	ENSMUSG00000029330.8	0	+	NSN	Open	SN	Close	C2
chr5	113081583	113081584	ENSMUSG00000029352.14	0	-	NSN	Open	SN	Close	C2
chr5	118065359	118065360	ENSMUSG00000029360.3	0	+	NSN	Open	SN	Close	C2
chr5	117389046	117389047	ENSMUSG00000029363.14	0	-	NSN	Open	SN	Close	C2
chr5	88764995	88764996	ENSMUSG00000029366.10	0	+	NSN	Open	SN	Close	C2
chr5	90640656	90640657	ENSMUSG00000029370.10	0	-	NSN	Open	SN	Close	C2
chr5	92043041	92043042	ENSMUSG00000029403.14	0	-	NSN	Open	SN	Close	C2
chr5	92083718	92083719	ENSMUSG00000029405.16	0	-	NSN	Open	SN	Close	C2
chr5	124095797	124095798	ENSMUSG00000029408.13	0	-	NSN	Open	SN	Close	C2
chr5	123749715	123749716	ENSMUSG00000029414.11	0	+	NSN	Open	SN	Close	C2
chr5	92310478	92310479	ENSMUSG00000029415.4	0	-	NSN	Open	SN	Close	C2
chr2	25581756	25581757	ENSMUSG00000029419.8	0	-	NSN	Open	SN	Close	C2
chr5	128953485	128953486	ENSMUSG00000029420.14	0	-	NSN	Open	SN	Close	C2
chr5	123749413	123749414	ENSMUSG00000029422.15	0	-	NSN	Open	SN	Close	C2
chr5	129020068	129020069	ENSMUSG00000029430.13	0	+	NSN	Open	SN	Close	C2
chr5	123510459	123510460	ENSMUSG00000029431.5	0	+	NSN	Open	SN	Close	C2
chr5	123524175	123524176	ENSMUSG00000029433.16	0	-	NSN	Open	SN	Close	C2
chr5	123169412	123169413	ENSMUSG00000029440.15	0	+	NSN	Open	SN	Close	C2
chr5	123252101	123252102	ENSMUSG00000029442.18	0	+	NSN	Open	SN	Close	C2
chr5	123132691	123132692	ENSMUSG00000029449.11	0	-	NSN	Open	SN	Close	C2
chr5	121545904	121545905	ENSMUSG00000029454.15	0	-	NSN	Open	SN	Close	C2
chr5	122354368	122354369	ENSMUSG00000029462.18	0	+	NSN	Open	SN	Close	C2
chr5	122372363	122372364	ENSMUSG00000029463.5	0	-	NSN	Open	SN	Close	C2
chr5	122371875	122371876	ENSMUSG00000029464.10	0	+	NSN	Open	SN	Close	C2
chr5	122502224	122502225	ENSMUSG00000029467.15	0	-	NSN	Open	SN	Close	C2
chr5	122821338	122821339	ENSMUSG00000029472.13	0	-	NSN	Open	SN	Close	C2
chr5	122850047	122850048	ENSMUSG00000029474.7	0	+	NSN	Open	SN	Close	C2
chr5	122989822	122989823	ENSMUSG00000029475.17	0	-	NSN	Open	SN	Close	C2
chr5	108388390	108388391	ENSMUSG00000029491.7	0	+	NSN	Open	SN	Close	C2
chr5	110286185	110286186	ENSMUSG00000029499.11	0	-	NSN	Open	SN	Close	C2
chr5	110269912	110269913	ENSMUSG00000029500.16	0	-	NSN	Open	SN	Close	C2
chr5	110231003	110231004	ENSMUSG00000029501.14	0	+	NSN	Open	SN	Close	C2
chr5	110343211	110343212	ENSMUSG00000029503.16	0	-	NSN	Open	SN	Close	C2
chr5	110653450	110653451	ENSMUSG00000029504.5	0	+	NSN	Open	SN	Close	C2
chr5	110770716	110770717	ENSMUSG00000029505.17	0	-	NSN	Open	SN	Close	C2
chr5	116024507	116024508	ENSMUSG00000029513.14	0	-	NSN	Open	SN	Close	C2
chr5	115845277	115845278	ENSMUSG00000029516.19	0	+	NSN	Open	SN	Close	C2
chr5	115631907	115631908	ENSMUSG00000029518.15	0	+	NSN	Open	SN	Close	C2
chr5	110839978	110839979	ENSMUSG00000029521.7	0	+	NSN	Open	SN	Close	C2
chr5	115341224	115341225	ENSMUSG00000029535.4	0	+	NSN	Open	SN	Close	C2
chr5	115341177	115341178	ENSMUSG00000029536.8	0	-	NSN	Open	SN	Close	C2
chr5	115327176	115327177	ENSMUSG00000029538.14	0	+	NSN	Open	SN	Close	C2
chr5	140321551	140321552	ENSMUSG00000029554.15	0	-	NSN	Open	SN	Close	C2
chr5	140331897	140331898	ENSMUSG00000029557.7	0	-	NSN	Open	SN	Close	C2
chr5	140389261	140389262	ENSMUSG00000029560.12	0	-	NSN	Open	SN	Close	C2
chr5	114896935	114896936	ENSMUSG00000029561.17	0	+	NSN	Open	SN	Close	C2
chr5	142906753	142906754	ENSMUSG00000029580.14	0	-	NSN	Open	SN	Close	C2
chr5	114130385	114130386	ENSMUSG00000029591.14	0	+	NSN	Open	SN	Close	C2
chr5	143909846	143909847	ENSMUSG00000029610.13	0	-	NSN	Open	SN	Close	C2
chr5	121452505	121452506	ENSMUSG00000029616.9	0	-	NSN	Open	SN	Close	C2
chr5	145140237	145140238	ENSMUSG00000029623.14	0	-	NSN	Open	SN	Close	C2
chr6	11907808	11907809	ENSMUSG00000029629.17	0	+	NSN	Open	SN	Close	C2
chr6	11907496	11907497	ENSMUSG00000029632.7	0	-	NSN	Open	SN	Close	C2
chr6	8509599	8509600	ENSMUSG00000029638.17	0	+	NSN	Open	SN	Close	C2
chr5	147077049	147077050	ENSMUSG00000029642.11	0	+	NSN	Open	SN	Close	C2
chr5	147430160	147430161	ENSMUSG00000029647.15	0	+	NSN	Open	SN	Close	C2
chr5	149636375	149636376	ENSMUSG00000029657.15	0	-	NSN	Open	SN	Close	C2
chr6	21852514	21852515	ENSMUSG00000029669.14	0	-	NSN	Open	SN	Close	C2
chr6	22356242	22356243	ENSMUSG00000029672.16	0	-	NSN	Open	SN	Close	C2
chr6	47595340	47595341	ENSMUSG00000029687.16	0	-	NSN	Open	SN	Close	C2
chr5	137629174	137629175	ENSMUSG00000029720.9	0	+	NSN	Open	SN	Close	C2
chr5	137684725	137684726	ENSMUSG00000029722.15	0	-	NSN	Open	SN	Close	C2
chr5	137778848	137778849	ENSMUSG00000029725.10	0	+	NSN	Open	SN	Close	C2
chr6	5256285	5256286	ENSMUSG00000029759.9	0	-	NSN	Open	SN	Close	C2
chr6	32050245	32050246	ENSMUSG00000029766.7	0	+	NSN	Open	SN	Close	C2
chr6	29768010	29768011	ENSMUSG00000029772.17	0	+	NSN	Open	SN	Close	C2
chr6	30509782	30509783	ENSMUSG00000029782.20	0	-	NSN	Open	SN	Close	C2
chr6	30509848	30509849	ENSMUSG00000029784.13	0	+	NSN	Open	SN	Close	C2
chr6	49073794	49073795	ENSMUSG00000029815.12	0	+	NSN	Open	SN	Close	C2
chr6	38551333	38551334	ENSMUSG00000029823.16	0	+	NSN	Open	SN	Close	C2
chr6	38046995	38046996	ENSMUSG00000029830.15	0	-	NSN	Open	SN	Close	C2
chr6	37870810	37870811	ENSMUSG00000029833.17	0	+	NSN	Open	SN	Close	C2
chr6	40519507	40519508	ENSMUSG00000029909.6	0	-	NSN	Open	SN	Close	C2
chr6	40471351	40471352	ENSMUSG00000029911.14	0	+	NSN	Open	SN	Close	C2
chr6	39810987	39810988	ENSMUSG00000029918.9	0	-	NSN	Open	SN	Close	C2
chr6	87009235	87009236	ENSMUSG00000029993.16	0	+	NSN	Open	SN	Close	C2
chr6	85451513	85451514	ENSMUSG00000030007.8	0	+	NSN	Open	SN	Close	C2
chr6	85451969	85451970	ENSMUSG00000030008.9	0	-	NSN	Open	SN	Close	C2
chr6	83115495	83115496	ENSMUSG00000030036.8	0	+	NSN	Open	SN	Close	C2
chr6	83109039	83109040	ENSMUSG00000030037.9	0	+	NSN	Open	SN	Close	C2
chr6	81965957	81965958	ENSMUSG00000030045.10	0	-	NSN	Open	SN	Close	C2
chr6	87838797	87838798	ENSMUSG00000030056.8	0	-	NSN	Open	SN	Close	C2
chr6	87851105	87851106	ENSMUSG00000030057.15	0	-	NSN	Open	SN	Close	C2
chr6	97179121	97179122	ENSMUSG00000030059.15	0	-	NSN	Open	SN	Close	C2
chr6	87913934	87913935	ENSMUSG00000030060.14	0	+	NSN	Open	SN	Close	C2
chr6	99666796	99666797	ENSMUSG00000030068.4	0	-	NSN	Open	SN	Close	C2
chr6	88841983	88841984	ENSMUSG00000030083.11	0	-	NSN	Open	SN	Close	C2
chr6	91473702	91473703	ENSMUSG00000030095.10	0	+	NSN	Open	SN	Close	C2
chr6	108185581	108185582	ENSMUSG00000030101.15	0	-	NSN	Open	SN	Close	C2
chr6	108213095	108213096	ENSMUSG00000030102.11	0	+	NSN	Open	SN	Close	C2
chr6	108828640	108828641	ENSMUSG00000030104.9	0	+	NSN	Open	SN	Close	C2
chr6	124965537	124965538	ENSMUSG00000030127.15	0	-	NSN	Open	SN	Close	C2
chr6	118419473	118419474	ENSMUSG00000030138.8	0	-	NSN	Open	SN	Close	C2
chr6	120364373	120364374	ENSMUSG00000030177.14	0	-	NSN	Open	SN	Close	C2
chr6	120364123	120364124	ENSMUSG00000030180.15	0	+	NSN	Open	SN	Close	C2
chr6	131388475	131388476	ENSMUSG00000030189.15	0	-	NSN	Open	SN	Close	C2
chr6	135197976	135197977	ENSMUSG00000030207.15	0	+	NSN	Open	SN	Close	C2
chr6	137754545	137754546	ENSMUSG00000030225.11	0	+	NSN	Open	SN	Close	C2
chr6	142507956	142507957	ENSMUSG00000030246.12	0	-	NSN	Open	SN	Close	C2
chr6	113237842	113237843	ENSMUSG00000030269.14	0	+	NSN	Open	SN	Close	C2
chr6	113282306	113282307	ENSMUSG00000030270.11	0	+	NSN	Open	SN	Close	C2
chr6	113326971	113326972	ENSMUSG00000030271.14	0	+	NSN	Open	SN	Close	C2
chr6	143100140	143100141	ENSMUSG00000030279.15	0	-	NSN	Open	SN	Close	C2
chr6	146642546	146642547	ENSMUSG00000030291.12	0	+	NSN	Open	SN	Close	C2
chr6	148212373	148212374	ENSMUSG00000030304.11	0	-	NSN	Open	SN	Close	C2
chr6	148896236	148896237	ENSMUSG00000030309.16	0	-	NSN	Open	SN	Close	C2
chr6	115838411	115838412	ENSMUSG00000030321.15	0	-	NSN	Open	SN	Close	C2
chr6	125039759	125039760	ENSMUSG00000030330.15	0	+	NSN	Open	SN	Close	C2
chr7	19149290	19149291	ENSMUSG00000030407.2	0	-	NSN	Open	SN	Close	C2
chr7	4789655	4789656	ENSMUSG00000030431.8	0	-	NSN	Open	SN	Close	C2
chr7	4792873	4792874	ENSMUSG00000030432.12	0	+	NSN	Open	SN	Close	C2
chr7	4964405	4964406	ENSMUSG00000030433.15	0	-	NSN	Open	SN	Close	C2
chr7	5062142	5062143	ENSMUSG00000030435.16	0	+	NSN	Open	SN	Close	C2
chr7	56050195	56050196	ENSMUSG00000030451.16	0	+	NSN	Open	SN	Close	C2
chr7	35396835	35396836	ENSMUSG00000030493.13	0	-	NSN	Open	SN	Close	C2
chr7	35334169	35334170	ENSMUSG00000030494.13	0	+	NSN	Open	SN	Close	C2
chr7	51862014	51862015	ENSMUSG00000030498.15	0	+	NSN	Open	SN	Close	C2
chr7	80269648	80269649	ENSMUSG00000030534.13	0	+	NSN	Open	SN	Close	C2
chr7	79810726	79810727	ENSMUSG00000030543.10	0	+	NSN	Open	SN	Close	C2
chr7	67645267	67645268	ENSMUSG00000030556.13	0	-	NSN	Open	SN	Close	C2
chr7	67372857	67372858	ENSMUSG00000030557.17	0	-	NSN	Open	SN	Close	C2
chr7	29238328	29238329	ENSMUSG00000030588.12	0	+	NSN	Open	SN	Close	C2
chr7	29156233	29156234	ENSMUSG00000030590.15	0	-	NSN	Open	SN	Close	C2
chr7	90476000	90476001	ENSMUSG00000030614.8	0	-	NSN	Open	SN	Close	C2
chr7	90457228	90457229	ENSMUSG00000030615.12	0	-	NSN	Open	SN	Close	C2
chr7	89980982	89980983	ENSMUSG00000030619.10	0	-	NSN	Open	SN	Close	C2
chr7	118533355	118533356	ENSMUSG00000030652.11	0	-	NSN	Open	SN	Close	C2
chr7	118129661	118129662	ENSMUSG00000030654.9	0	-	NSN	Open	SN	Close	C2
chr7	127042470	127042471	ENSMUSG00000030677.8	0	-	NSN	Open	SN	Close	C2
chr7	127017351	127017352	ENSMUSG00000030680.6	0	-	NSN	Open	SN	Close	C2
chr7	127014620	127014621	ENSMUSG00000030681.18	0	-	NSN	Open	SN	Close	C2
chr7	126862376	126862377	ENSMUSG00000030689.15	0	-	NSN	Open	SN	Close	C2
chr7	126792495	126792496	ENSMUSG00000030697.7	0	-	NSN	Open	SN	Close	C2
chr7	126649308	126649309	ENSMUSG00000030714.14	0	+	NSN	Open	SN	Close	C2
chr7	99182718	99182719	ENSMUSG00000030747.5	0	-	NSN	Open	SN	Close	C2
chr7	125491595	125491596	ENSMUSG00000030750.13	0	-	NSN	Open	SN	Close	C2
chr7	97788540	97788541	ENSMUSG00000030774.13	0	+	NSN	Open	SN	Close	C2
chr7	127993866	127993867	ENSMUSG00000030793.4	0	-	NSN	Open	SN	Close	C2
chr7	127967456	127967457	ENSMUSG00000030795.18	0	+	NSN	Open	SN	Close	C2
chr7	127930103	127930104	ENSMUSG00000030800.10	0	-	NSN	Open	SN	Close	C2
chr7	127912515	127912516	ENSMUSG00000030801.10	0	+	NSN	Open	SN	Close	C2
chr7	127573339	127573340	ENSMUSG00000030815.11	0	+	NSN	Open	SN	Close	C2
chr7	127588766	127588767	ENSMUSG00000030816.8	0	+	NSN	Open	SN	Close	C2
chr7	45510405	45510406	ENSMUSG00000030824.17	0	-	NSN	Open	SN	Close	C2
chr7	101905903	101905904	ENSMUSG00000030842.12	0	+	NSN	Open	SN	Close	C2
chr7	46861202	46861203	ENSMUSG00000030851.15	0	+	NSN	Open	SN	Close	C2
chr7	122159438	122159439	ENSMUSG00000030867.7	0	+	NSN	Open	SN	Close	C2
chr7	122133040	122133041	ENSMUSG00000030868.6	0	+	NSN	Open	SN	Close	C2
chr7	120173857	120173858	ENSMUSG00000030909.6	0	+	NSN	Open	SN	Close	C2
chr7	120145290	120145291	ENSMUSG00000030911.7	0	-	NSN	Open	SN	Close	C2
chr7	132576397	132576398	ENSMUSG00000030934.9	0	-	NSN	Open	SN	Close	C2
chr7	135716360	135716361	ENSMUSG00000031004.8	0	-	NSN	Open	SN	Close	C2
chrX	12587800	12587801	ENSMUSG00000031007.2	0	+	NSN	Open	SN	Close	C2
chr7	144471008	144471009	ENSMUSG00000031078.15	0	-	NSN	Open	SN	Close	C2
chrX	60179088	60179089	ENSMUSG00000031139.16	0	-	NSN	Open	SN	Close	C2
chrX	7878261	7878262	ENSMUSG00000031155.17	0	+	NSN	Open	SN	Close	C2
chrX	7884027	7884028	ENSMUSG00000031156.18	0	+	NSN	Open	SN	Close	C2
chrX	7978070	7978071	ENSMUSG00000031162.14	0	-	NSN	Open	SN	Close	C2
chrX	8145879	8145880	ENSMUSG00000031167.16	0	-	NSN	Open	SN	Close	C2
chrX	9663002	9663003	ENSMUSG00000031176.8	0	-	NSN	Open	SN	Close	C2
chrX	75514298	75514299	ENSMUSG00000031197.11	0	+	NSN	Open	SN	Close	C2
chrX	99136129	99136130	ENSMUSG00000031217.8	0	+	NSN	Open	SN	Close	C2
chrX	105120377	105120378	ENSMUSG00000031227.8	0	+	NSN	Open	SN	Close	C2
chrX	106011905	106011906	ENSMUSG00000031232.17	0	-	NSN	Open	SN	Close	C2
chrX	109013403	109013404	ENSMUSG00000031245.8	0	-	NSN	Open	SN	Close	C2
chrX	159988432	159988433	ENSMUSG00000031303.8	0	+	NSN	Open	SN	Close	C2
chrX	101532733	101532734	ENSMUSG00000031314.18	0	+	NSN	Open	SN	Close	C2
chrX	104413855	104413856	ENSMUSG00000031333.7	0	-	NSN	Open	SN	Close	C2
chrX	169320371	169320372	ENSMUSG00000031352.10	0	-	NSN	Open	SN	Close	C2
chrX	162760401	162760402	ENSMUSG00000031353.13	0	+	NSN	Open	SN	Close	C2
chrX	162888446	162888447	ENSMUSG00000031357.3	0	-	NSN	Open	SN	Close	C2
chrX	73459043	73459044	ENSMUSG00000031371.14	0	-	NSN	Open	SN	Close	C2
chrX	73435343	73435344	ENSMUSG00000031372.7	0	-	NSN	Open	SN	Close	C2
chrX	164419786	164419787	ENSMUSG00000031381.16	0	+	NSN	Open	SN	Close	C2
chrX	74023917	74023918	ENSMUSG00000031392.18	0	-	NSN	Open	SN	Close	C2
chrX	74085689	74085690	ENSMUSG00000031393.16	0	-	NSN	Open	SN	Close	C2
chrX	75095853	75095854	ENSMUSG00000031403.14	0	+	NSN	Open	SN	Close	C2
chrX	140456612	140456613	ENSMUSG00000031432.3	0	+	NSN	Open	SN	Close	C2
chr8	13159160	13159161	ENSMUSG00000031447.7	0	+	NSN	Open	SN	Close	C2
chr8	13254161	13254162	ENSMUSG00000031448.12	0	-	NSN	Open	SN	Close	C2
chr8	22166434	22166435	ENSMUSG00000031478.16	0	-	NSN	Open	SN	Close	C2
chr8	27042554	27042555	ENSMUSG00000031485.15	0	+	NSN	Open	SN	Close	C2
chr7	29170209	29170210	ENSMUSG00000031493.10	0	+	NSN	Open	SN	Close	C2
chr8	22411360	22411361	ENSMUSG00000031533.4	0	+	NSN	Open	SN	Close	C2
chr8	22757726	22757727	ENSMUSG00000031538.6	0	+	NSN	Open	SN	Close	C2
chr8	23208345	23208346	ENSMUSG00000031545.6	0	-	NSN	Open	SN	Close	C2
chr8	23237658	23237659	ENSMUSG00000031546.6	0	-	NSN	Open	SN	Close	C2
chr8	25720036	25720037	ENSMUSG00000031570.17	0	+	NSN	Open	SN	Close	C2
chr8	25806554	25806555	ENSMUSG00000031574.8	0	+	NSN	Open	SN	Close	C2
chr8	25847693	25847694	ENSMUSG00000031575.18	0	-	NSN	Open	SN	Close	C2
chr8	25849622	25849623	ENSMUSG00000031576.16	0	+	NSN	Open	SN	Close	C2
chr8	40511782	40511783	ENSMUSG00000031600.11	0	+	NSN	Open	SN	Close	C2
chr8	40515846	40515847	ENSMUSG00000031601.16	0	-	NSN	Open	SN	Close	C2
chr8	72723284	72723285	ENSMUSG00000031622.16	0	+	NSN	Open	SN	Close	C2
chr8	88137854	88137855	ENSMUSG00000031657.16	0	+	NSN	Open	SN	Close	C2
chr8	95633452	95633453	ENSMUSG00000031669.10	0	+	NSN	Open	SN	Close	C2
chr8	95715880	95715881	ENSMUSG00000031671.11	0	+	NSN	Open	SN	Close	C2
chr8	95888546	95888547	ENSMUSG00000031672.8	0	-	NSN	Open	SN	Close	C2
chr8	85036914	85036915	ENSMUSG00000031691.14	0	+	NSN	Open	SN	Close	C2
chr8	85555343	85555344	ENSMUSG00000031701.6	0	-	NSN	Open	SN	Close	C2
chr8	84066833	84066834	ENSMUSG00000031706.7	0	+	NSN	Open	SN	Close	C2
chr8	83290351	83290352	ENSMUSG00000031710.4	0	+	NSN	Open	SN	Close	C2
chr8	80739496	80739497	ENSMUSG00000031715.14	0	-	NSN	Open	SN	Close	C2
chr8	109705545	109705546	ENSMUSG00000031728.10	0	+	NSN	Open	SN	Close	C2
chr8	109608672	109608673	ENSMUSG00000031730.18	0	-	NSN	Open	SN	Close	C2
chr8	109868541	109868542	ENSMUSG00000031732.12	0	+	NSN	Open	SN	Close	C2
chr8	94012841	94012842	ENSMUSG00000031751.14	0	-	NSN	Open	SN	Close	C2
chr8	94037030	94037031	ENSMUSG00000031754.10	0	-	NSN	Open	SN	Close	C2
chr8	116921729	116921730	ENSMUSG00000031756.5	0	+	NSN	Open	SN	Close	C2
chr8	94329200	94329201	ENSMUSG00000031766.4	0	+	NSN	Open	SN	Close	C2
chr8	94666599	94666600	ENSMUSG00000031776.17	0	+	NSN	Open	SN	Close	C2
chr8	94857449	94857450	ENSMUSG00000031783.10	0	+	NSN	Open	SN	Close	C2
chr8	71592175	71592176	ENSMUSG00000031807.10	0	+	NSN	Open	SN	Close	C2
chr8	120589303	120589304	ENSMUSG00000031821.11	0	-	NSN	Open	SN	Close	C2
chr8	70776712	70776713	ENSMUSG00000031834.15	0	-	NSN	Open	SN	Close	C2
chr8	119558734	119558735	ENSMUSG00000031835.16	0	-	NSN	Open	SN	Close	C2
chr8	117801942	117801943	ENSMUSG00000031843.2	0	-	NSN	Open	SN	Close	C2
chr8	70042733	70042734	ENSMUSG00000031858.16	0	-	NSN	Open	SN	Close	C2
chr8	69832490	69832491	ENSMUSG00000031860.17	0	+	NSN	Open	SN	Close	C2
chr8	106150398	106150399	ENSMUSG00000031903.7	0	+	NSN	Open	SN	Close	C2
chr8	106168856	106168857	ENSMUSG00000031904.5	0	+	NSN	Open	SN	Close	C2
chr8	107150639	107150640	ENSMUSG00000031924.4	0	+	NSN	Open	SN	Close	C2
chr9	14784653	14784654	ENSMUSG00000031928.15	0	+	NSN	Open	SN	Close	C2
chr9	15306447	15306448	ENSMUSG00000031938.15	0	-	NSN	Open	SN	Close	C2
chr9	15306213	15306214	ENSMUSG00000031939.16	0	+	NSN	Open	SN	Close	C2
chr8	111992301	111992302	ENSMUSG00000031949.17	0	-	NSN	Open	SN	Close	C2
chr8	111876749	111876750	ENSMUSG00000031953.2	0	-	NSN	Open	SN	Close	C2
chr8	111854290	111854291	ENSMUSG00000031954.6	0	-	NSN	Open	SN	Close	C2
chr8	123983121	123983122	ENSMUSG00000031974.8	0	-	NSN	Open	SN	Close	C2
chr8	124576110	124576111	ENSMUSG00000031981.7	0	+	NSN	Open	SN	Close	C2
chr8	124897885	124897886	ENSMUSG00000031986.6	0	+	NSN	Open	SN	Close	C2
chr9	31211814	31211815	ENSMUSG00000031996.17	0	-	NSN	Open	SN	Close	C2
chr9	48480622	48480623	ENSMUSG00000032026.7	0	-	NSN	Open	SN	Close	C2
chr2	150904740	150904741	ENSMUSG00000032046.15	0	-	NSN	Open	SN	Close	C2
chr9	52047172	52047173	ENSMUSG00000032050.18	0	+	NSN	Open	SN	Close	C2
chr9	50528723	50528724	ENSMUSG00000032067.6	0	-	NSN	Open	SN	Close	C2
chr9	47530172	47530173	ENSMUSG00000032076.20	0	+	NSN	Open	SN	Close	C2
chr9	46283007	46283008	ENSMUSG00000032077.5	0	+	NSN	Open	SN	Close	C2
chr9	45936057	45936058	ENSMUSG00000032085.5	0	-	NSN	Open	SN	Close	C2
chr9	20652094	20652095	ENSMUSG00000032171.7	0	+	NSN	Open	SN	Close	C2
chr9	21131242	21131243	ENSMUSG00000032175.11	0	-	NSN	Open	SN	Close	C2
chr9	21367870	21367871	ENSMUSG00000032178.14	0	+	NSN	Open	SN	Close	C2
chr9	75775363	75775364	ENSMUSG00000032179.7	0	+	NSN	Open	SN	Close	C2
chr9	21510251	21510252	ENSMUSG00000032180.11	0	-	NSN	Open	SN	Close	C2
chr9	75347757	75347758	ENSMUSG00000032191.6	0	+	NSN	Open	SN	Close	C2
chr9	73113425	73113426	ENSMUSG00000032215.15	0	+	NSN	Open	SN	Close	C2
chr9	70421546	70421547	ENSMUSG00000032218.7	0	-	NSN	Open	SN	Close	C2
chr9	82829539	82829540	ENSMUSG00000032251.12	0	+	NSN	Open	SN	Close	C2
chr9	62122654	62122655	ENSMUSG00000032252.14	0	-	NSN	Open	SN	Close	C2
chr9	82975515	82975516	ENSMUSG00000032253.13	0	-	NSN	Open	SN	Close	C2
chr9	61946773	61946774	ENSMUSG00000032254.10	0	-	NSN	Open	SN	Close	C2
chr9	49055612	49055613	ENSMUSG00000032264.9	0	+	NSN	Open	SN	Close	C2
chr9	48985374	48985375	ENSMUSG00000032267.8	0	+	NSN	Open	SN	Close	C2
chr9	59960658	59960659	ENSMUSG00000032292.8	0	-	NSN	Open	SN	Close	C2
chr9	59656367	59656368	ENSMUSG00000032294.17	0	+	NSN	Open	SN	Close	C2
chr9	57130689	57130690	ENSMUSG00000032295.15	0	+	NSN	Open	SN	Close	C2
chr9	57148304	57148305	ENSMUSG00000032298.13	0	-	NSN	Open	SN	Close	C2
chr9	57158330	57158331	ENSMUSG00000032299.10	0	-	NSN	Open	SN	Close	C2
chr9	57537527	57537528	ENSMUSG00000032305.15	0	+	NSN	Open	SN	Close	C2
chr9	55208924	55208925	ENSMUSG00000032309.15	0	+	NSN	Open	SN	Close	C2
chr9	55326843	55326844	ENSMUSG00000032311.17	0	-	NSN	Open	SN	Close	C2
chr9	55326912	55326913	ENSMUSG00000032313.11	0	+	NSN	Open	SN	Close	C2
chr9	55512242	55512243	ENSMUSG00000032314.14	0	-	NSN	Open	SN	Close	C2
chr9	57765859	57765860	ENSMUSG00000032316.8	0	-	NSN	Open	SN	Close	C2
chr9	56041844	56041845	ENSMUSG00000032320.7	0	+	NSN	Open	SN	Close	C2
chr9	56089961	56089962	ENSMUSG00000032322.14	0	+	NSN	Open	SN	Close	C2
chr9	79759877	79759878	ENSMUSG00000032330.7	0	-	NSN	Open	SN	Close	C2
chr9	78443236	78443237	ENSMUSG00000032344.17	0	-	NSN	Open	SN	Close	C2
chr9	65460946	65460947	ENSMUSG00000032388.7	0	+	NSN	Open	SN	Close	C2
chr9	65032413	65032414	ENSMUSG00000032393.15	0	+	NSN	Open	SN	Close	C2
chr9	64173374	64173375	ENSMUSG00000032399.8	0	+	NSN	Open	SN	Close	C2
chr9	64173103	64173104	ENSMUSG00000032400.18	0	-	NSN	Open	SN	Close	C2
chr9	63757993	63757994	ENSMUSG00000032402.12	0	-	NSN	Open	SN	Close	C2
chr9	96196274	96196275	ENSMUSG00000032411.15	0	+	NSN	Open	SN	Close	C2
chr9	86571990	86571991	ENSMUSG00000032417.10	0	+	NSN	Open	SN	Close	C2
chr9	88438957	88438958	ENSMUSG00000032422.18	0	-	NSN	Open	SN	Close	C2
chr9	115310420	115310421	ENSMUSG00000032437.10	0	-	NSN	Open	SN	Close	C2
chr9	97111156	97111157	ENSMUSG00000032449.13	0	-	NSN	Open	SN	Close	C2
chr9	99575798	99575799	ENSMUSG00000032469.12	0	+	NSN	Open	SN	Close	C2
chr9	109931459	109931460	ENSMUSG00000032479.15	0	+	NSN	Open	SN	Close	C2
chr9	110243782	110243783	ENSMUSG00000032482.9	0	+	NSN	Open	SN	Close	C2
chr9	110813993	110813994	ENSMUSG00000032493.8	0	+	NSN	Open	SN	Close	C2
chr9	111117591	111117592	ENSMUSG00000032497.19	0	+	NSN	Open	SN	Close	C2
chr9	111271790	111271791	ENSMUSG00000032498.9	0	-	NSN	Open	SN	Close	C2
chr9	120127688	120127689	ENSMUSG00000032518.6	0	+	NSN	Open	SN	Close	C2
chr9	121719168	121719169	ENSMUSG00000032525.15	0	+	NSN	Open	SN	Close	C2
chr9	121710328	121710329	ENSMUSG00000032526.11	0	+	NSN	Open	SN	Close	C2
chr9	122950999	122951000	ENSMUSG00000032551.7	0	-	NSN	Open	SN	Close	C2
chr9	103480419	103480420	ENSMUSG00000032556.11	0	-	NSN	Open	SN	Close	C2
chr9	105131823	105131824	ENSMUSG00000032565.9	0	-	NSN	Open	SN	Close	C2
chr9	105395391	105395392	ENSMUSG00000032567.16	0	+	NSN	Open	SN	Close	C2
chr9	105527318	105527319	ENSMUSG00000032570.17	0	-	NSN	Open	SN	Close	C2
chr9	106891978	106891979	ENSMUSG00000032575.16	0	-	NSN	Open	SN	Close	C2
chr9	107770995	107770996	ENSMUSG00000032580.12	0	-	NSN	Open	SN	Close	C2
chr9	108002500	108002501	ENSMUSG00000032594.11	0	+	NSN	Open	SN	Close	C2
chr9	108507705	108507706	ENSMUSG00000032604.16	0	+	NSN	Open	SN	Close	C2
chr7	126503436	126503437	ENSMUSG00000032637.15	0	-	NSN	Open	SN	Close	C2
chr6	134898577	134898578	ENSMUSG00000032641.18	0	-	NSN	Open	SN	Close	C2
chr18	56925547	56925548	ENSMUSG00000032656.14	0	-	NSN	Open	SN	Close	C2
chr5	120777660	120777661	ENSMUSG00000032661.9	0	-	NSN	Open	SN	Close	C2
chr2	104122768	104122769	ENSMUSG00000032671.5	0	+	NSN	Open	SN	Close	C2
chr11	29515032	29515033	ENSMUSG00000032673.5	0	-	NSN	Open	SN	Close	C2
chr2	152415586	152415587	ENSMUSG00000032680.11	0	+	NSN	Open	SN	Close	C2
chr5	120749852	120749853	ENSMUSG00000032690.16	0	-	NSN	Open	SN	Close	C2
chr2	103566309	103566310	ENSMUSG00000032724.5	0	+	NSN	Open	SN	Close	C2
chr13	111490110	111490111	ENSMUSG00000032745.18	0	-	NSN	Open	SN	Close	C2
chr1	14918861	14918862	ENSMUSG00000032769.5	0	-	NSN	Open	SN	Close	C2
chr11	69323774	69323775	ENSMUSG00000032782.19	0	-	NSN	Open	SN	Close	C2
chrX	74373348	74373349	ENSMUSG00000032806.13	0	-	NSN	Open	SN	Close	C2
chr18	77281957	77281958	ENSMUSG00000032818.16	0	+	NSN	Open	SN	Close	C2
chr10	78185148	78185149	ENSMUSG00000032834.11	0	-	NSN	Open	SN	Close	C2
chr9	95750374	95750375	ENSMUSG00000032839.13	0	-	NSN	Open	SN	Close	C2
chr5	118245226	118245227	ENSMUSG00000032840.7	0	+	NSN	Open	SN	Close	C2
chr5	118245115	118245116	ENSMUSG00000032850.16	0	-	NSN	Open	SN	Close	C2
chr17	24549833	24549834	ENSMUSG00000032855.6	0	+	NSN	Open	SN	Close	C2
chr2	151744185	151744186	ENSMUSG00000032869.15	0	-	NSN	Open	SN	Close	C2
chr1	78657824	78657825	ENSMUSG00000032883.15	0	+	NSN	Open	SN	Close	C2
chr5	117976729	117976730	ENSMUSG00000032898.9	0	+	NSN	Open	SN	Close	C2
chr18	56588349	56588350	ENSMUSG00000032900.15	0	+	NSN	Open	SN	Close	C2
chr3	104638667	104638668	ENSMUSG00000032902.1	0	+	NSN	Open	SN	Close	C2
chr1	78310344	78310345	ENSMUSG00000032908.9	0	+	NSN	Open	SN	Close	C2
chr8	94214563	94214564	ENSMUSG00000032939.14	0	+	NSN	Open	SN	Close	C2
chr15	79254760	79254761	ENSMUSG00000032988.4	0	-	NSN	Open	SN	Close	C2
chr18	46728394	46728395	ENSMUSG00000033022.8	0	-	NSN	Open	SN	Close	C2
chr16	48994184	48994185	ENSMUSG00000033031.13	0	+	NSN	Open	SN	Close	C2
chr1	75278414	75278415	ENSMUSG00000033061.15	0	-	NSN	Open	SN	Close	C2
chr15	98093743	98093744	ENSMUSG00000033075.17	0	-	NSN	Open	SN	Close	C2
chr15	78947723	78947724	ENSMUSG00000033088.19	0	+	NSN	Open	SN	Close	C2
chr10	76531587	76531588	ENSMUSG00000033105.12	0	+	NSN	Open	SN	Close	C2
chr8	106210934	106210935	ENSMUSG00000033106.6	0	-	NSN	Open	SN	Close	C2
chr13	64129367	64129368	ENSMUSG00000033114.11	0	-	NSN	Open	SN	Close	C2
chr1	75192195	75192196	ENSMUSG00000033124.16	0	-	NSN	Open	SN	Close	C2
chr15	78877189	78877190	ENSMUSG00000033128.9	0	+	NSN	Open	SN	Close	C2
chr1	75142710	75142711	ENSMUSG00000033159.14	0	-	NSN	Open	SN	Close	C2
chr3	101604683	101604684	ENSMUSG00000033161.10	0	-	NSN	Open	SN	Close	C2
chr5	110879802	110879803	ENSMUSG00000033209.17	0	+	NSN	Open	SN	Close	C2
chr3	100969662	100969663	ENSMUSG00000033222.16	0	-	NSN	Open	SN	Close	C2
chr8	105269800	105269801	ENSMUSG00000033249.10	0	+	NSN	Open	SN	Close	C2
chr4	118409272	118409273	ENSMUSG00000033253.18	0	-	NSN	Open	SN	Close	C2
chr5	110653416	110653417	ENSMUSG00000033294.11	0	-	NSN	Open	SN	Close	C2
chr5	110544354	110544355	ENSMUSG00000033316.14	0	+	NSN	Open	SN	Close	C2
chr9	21424907	21424908	ENSMUSG00000033335.17	0	+	NSN	Open	SN	Close	C2
chr2	122118385	122118386	ENSMUSG00000033396.13	0	-	NSN	Open	SN	Close	C2
chr10	75517971	75517972	ENSMUSG00000033416.15	0	-	NSN	Open	SN	Close	C2
chr19	60581024	60581025	ENSMUSG00000033417.16	0	-	NSN	Open	SN	Close	C2
chr2	121413791	121413792	ENSMUSG00000033486.14	0	-	NSN	Open	SN	Close	C2
chr13	9093880	9093881	ENSMUSG00000033499.14	0	+	NSN	Open	SN	Close	C2
chr9	70012549	70012550	ENSMUSG00000033543.17	0	+	NSN	Open	SN	Close	C2
chr15	77307003	77307004	ENSMUSG00000033565.18	0	-	NSN	Open	SN	Close	C2
chr14	70545250	70545251	ENSMUSG00000033589.4	0	+	NSN	Open	SN	Close	C2
chr8	123236232	123236233	ENSMUSG00000033594.11	0	-	NSN	Open	SN	Close	C2
chr8	111300221	111300222	ENSMUSG00000033596.5	0	-	NSN	Open	SN	Close	C2
chr16	21423117	21423118	ENSMUSG00000033653.18	0	+	NSN	Open	SN	Close	C2
chr15	76818169	76818170	ENSMUSG00000033697.16	0	-	NSN	Open	SN	Close	C2
chr6	85431988	85431989	ENSMUSG00000033706.13	0	+	NSN	Open	SN	Close	C2
chr15	76722172	76722173	ENSMUSG00000033707.9	0	-	NSN	Open	SN	Close	C2
chr14	70153810	70153811	ENSMUSG00000033712.6	0	-	NSN	Open	SN	Close	C2
chr1	155244443	155244444	ENSMUSG00000033722.9	0	-	NSN	Open	SN	Close	C2
chr15	76710622	76710623	ENSMUSG00000033728.14	0	+	NSN	Open	SN	Close	C2
chr19	4756496	4756497	ENSMUSG00000033760.17	0	+	NSN	Open	SN	Close	C2
chr15	76710547	76710548	ENSMUSG00000033762.8	0	-	NSN	Open	SN	Close	C2
chr5	107597372	107597373	ENSMUSG00000033773.14	0	+	NSN	Open	SN	Close	C2
chr6	84008589	84008590	ENSMUSG00000033788.15	0	+	NSN	Open	SN	Close	C2
chrX	106027275	106027276	ENSMUSG00000033792.12	0	+	NSN	Open	SN	Close	C2
chr5	107402735	107402736	ENSMUSG00000033805.12	0	+	NSN	Open	SN	Close	C2
chr1	4857813	4857814	ENSMUSG00000033813.15	0	+	NSN	Open	SN	Close	C2
chr2	120027492	120027493	ENSMUSG00000033852.16	0	+	NSN	Open	SN	Close	C2
chr7	13034806	13034807	ENSMUSG00000033916.5	0	-	NSN	Open	SN	Close	C2
chr6	113604771	113604772	ENSMUSG00000033940.8	0	+	NSN	Open	SN	Close	C2
chr4	116877375	116877376	ENSMUSG00000033948.3	0	+	NSN	Open	SN	Close	C2
chr1	139454771	139454772	ENSMUSG00000033952.14	0	+	NSN	Open	SN	Close	C2
chr2	85048021	85048022	ENSMUSG00000033955.13	0	+	NSN	Open	SN	Close	C2
chr7	12927415	12927416	ENSMUSG00000033967.4	0	+	NSN	Open	SN	Close	C2
chr4	116596653	116596654	ENSMUSG00000034035.18	0	+	NSN	Open	SN	Close	C2
chr1	93512078	93512079	ENSMUSG00000034066.13	0	+	NSN	Open	SN	Close	C2
chr7	10687788	10687789	ENSMUSG00000034087.14	0	+	NSN	Open	SN	Close	C2
chr8	119778415	119778416	ENSMUSG00000034105.9	0	-	NSN	Open	SN	Close	C2
chr8	119700008	119700009	ENSMUSG00000034112.9	0	+	NSN	Open	SN	Close	C2
chr4	116017925	116017926	ENSMUSG00000034171.13	0	-	NSN	Open	SN	Close	C2
chr6	91473545	91473546	ENSMUSG00000034203.8	0	-	NSN	Open	SN	Close	C2
chr5	129715496	129715497	ENSMUSG00000034211.14	0	+	NSN	Open	SN	Close	C2
chr1	92902905	92902906	ENSMUSG00000034212.14	0	-	NSN	Open	SN	Close	C2
chr14	20641062	20641063	ENSMUSG00000034235.17	0	-	NSN	Open	SN	Close	C2
chr17	34604261	34604262	ENSMUSG00000034254.17	0	+	NSN	Open	SN	Close	C2
chr9	64960904	64960905	ENSMUSG00000034263.13	0	+	NSN	Open	SN	Close	C2
chr6	113077364	113077365	ENSMUSG00000034269.12	0	+	NSN	Open	SN	Close	C2
chr11	4895319	4895320	ENSMUSG00000034274.11	0	+	NSN	Open	SN	Close	C2
chr12	85339361	85339362	ENSMUSG00000034290.9	0	-	NSN	Open	SN	Close	C2
chr18	34758905	34758906	ENSMUSG00000034300.17	0	+	NSN	Open	SN	Close	C2
chr8	117673688	117673689	ENSMUSG00000034308.13	0	-	NSN	Open	SN	Close	C2
chr3	69044754	69044755	ENSMUSG00000034317.14	0	-	NSN	Open	SN	Close	C2
chr18	61211611	61211612	ENSMUSG00000034320.14	0	-	NSN	Open	SN	Close	C2
chr5	127241807	127241808	ENSMUSG00000034324.16	0	+	NSN	Open	SN	Close	C2
chr11	86201192	86201193	ENSMUSG00000034329.16	0	-	NSN	Open	SN	Close	C2
chr13	92484014	92484015	ENSMUSG00000034334.8	0	-	NSN	Open	SN	Close	C2
chr1	91250303	91250304	ENSMUSG00000034343.14	0	+	NSN	Open	SN	Close	C2
chr17	6079785	6079786	ENSMUSG00000034345.14	0	+	NSN	Open	SN	Close	C2
chr3	69004737	69004738	ENSMUSG00000034349.14	0	+	NSN	Open	SN	Close	C2
chr19	10605653	10605654	ENSMUSG00000034371.9	0	-	NSN	Open	SN	Close	C2
chr16	36041189	36041190	ENSMUSG00000034379.9	0	+	NSN	Open	SN	Close	C2
chr11	4186788	4186789	ENSMUSG00000034412.13	0	+	NSN	Open	SN	Close	C2
chr11	115858405	115858406	ENSMUSG00000034427.17	0	+	NSN	Open	SN	Close	C2
chr15	75969122	75969123	ENSMUSG00000034429.15	0	+	NSN	Open	SN	Close	C2
chr12	73286709	73286710	ENSMUSG00000034442.11	0	-	NSN	Open	SN	Close	C2
chr19	10577171	10577172	ENSMUSG00000034445.8	0	+	NSN	Open	SN	Close	C2
chr1	89931178	89931179	ENSMUSG00000034486.8	0	-	NSN	Open	SN	Close	C2
chr11	3649190	3649191	ENSMUSG00000034543.15	0	+	NSN	Open	SN	Close	C2
chr10	83543751	83543752	ENSMUSG00000034560.6	0	+	NSN	Open	SN	Close	C2
chr12	71831077	71831078	ENSMUSG00000034574.10	0	+	NSN	Open	SN	Close	C2
chr11	3452364	3452365	ENSMUSG00000034587.8	0	+	NSN	Open	SN	Close	C2
chr10	83337881	83337882	ENSMUSG00000034591.5	0	-	NSN	Open	SN	Close	C2
chr10	123076504	123076505	ENSMUSG00000034602.15	0	-	NSN	Open	SN	Close	C2
chr10	122678761	122678762	ENSMUSG00000034613.12	0	+	NSN	Open	SN	Close	C2
chr11	102556391	102556392	ENSMUSG00000034621.14	0	-	NSN	Open	SN	Close	C2
chr3	65528409	65528410	ENSMUSG00000034640.9	0	+	NSN	Open	SN	Close	C2
chr17	66077088	66077089	ENSMUSG00000034647.15	0	-	NSN	Open	SN	Close	C2
chr10	121365089	121365090	ENSMUSG00000034707.7	0	+	NSN	Open	SN	Close	C2
chr17	88530117	88530118	ENSMUSG00000034709.8	0	+	NSN	Open	SN	Close	C2
chr2	134644144	134644145	ENSMUSG00000034723.11	0	-	NSN	Open	SN	Close	C2
chr9	44101728	44101729	ENSMUSG00000034739.17	0	+	NSN	Open	SN	Close	C2
chr11	102284930	102284931	ENSMUSG00000034757.15	0	+	NSN	Open	SN	Close	C2
chr13	55321945	55321946	ENSMUSG00000034789.8	0	-	NSN	Open	SN	Close	C2
chr10	81357490	81357491	ENSMUSG00000034854.8	0	+	NSN	Open	SN	Close	C2
chr17	70990889	70990890	ENSMUSG00000034868.9	0	-	NSN	Open	SN	Close	C2
chr4	106733888	106733889	ENSMUSG00000034871.2	0	+	NSN	Open	SN	Close	C2
chr8	71464958	71464959	ENSMUSG00000034880.7	0	+	NSN	Open	SN	Close	C2
chr12	69168813	69168814	ENSMUSG00000034883.9	0	+	NSN	Open	SN	Close	C2
chr14	75754557	75754558	ENSMUSG00000034893.9	0	-	NSN	Open	SN	Close	C2
chr2	127133953	127133954	ENSMUSG00000034906.15	0	-	NSN	Open	SN	Close	C2
chr11	101665540	101665541	ENSMUSG00000034936.2	0	+	NSN	Open	SN	Close	C2
chr11	83964427	83964428	ENSMUSG00000034940.15	0	+	NSN	Open	SN	Close	C2
chr11	101582241	101582242	ENSMUSG00000034947.13	0	+	NSN	Open	SN	Close	C2
chr6	83086366	83086367	ENSMUSG00000034968.3	0	+	NSN	Open	SN	Close	C2
chr7	121081649	121081650	ENSMUSG00000034990.15	0	+	NSN	Open	SN	Close	C2
chr11	101466229	101466230	ENSMUSG00000034993.7	0	-	NSN	Open	SN	Close	C2
chr10	81135219	81135220	ENSMUSG00000035011.15	0	+	NSN	Open	SN	Close	C2
chr10	81105914	81105915	ENSMUSG00000035027.18	0	+	NSN	Open	SN	Close	C2
chr9	105395523	105395524	ENSMUSG00000035032.12	0	-	NSN	Open	SN	Close	C2
chr10	81098873	81098874	ENSMUSG00000035041.8	0	-	NSN	Open	SN	Close	C2
chrX	95711677	95711678	ENSMUSG00000035045.17	0	+	NSN	Open	SN	Close	C2
chr9	21287968	21287969	ENSMUSG00000035047.9	0	-	NSN	Open	SN	Close	C2
chr14	63193855	63193856	ENSMUSG00000035121.6	0	-	NSN	Open	SN	Close	C2
chrX	94212861	94212862	ENSMUSG00000035150.15	0	-	NSN	Open	SN	Close	C2
chr11	83299023	83299024	ENSMUSG00000035152.14	0	+	NSN	Open	SN	Close	C2
chr14	62761168	62761169	ENSMUSG00000035161.7	0	-	NSN	Open	SN	Close	C2
chr19	56822189	56822190	ENSMUSG00000035173.14	0	-	NSN	Open	SN	Close	C2
chr7	5351034	5351035	ENSMUSG00000035177.8	0	-	NSN	Open	SN	Close	C2
chr7	5116949	5116950	ENSMUSG00000035191.15	0	-	NSN	Open	SN	Close	C2
chr7	5080234	5080235	ENSMUSG00000035203.16	0	+	NSN	Open	SN	Close	C2
chr4	101647717	101647718	ENSMUSG00000035212.14	0	+	NSN	Open	SN	Close	C2
chr7	5020552	5020553	ENSMUSG00000035228.15	0	+	NSN	Open	SN	Close	C2
chr14	61598246	61598247	ENSMUSG00000035235.13	0	+	NSN	Open	SN	Close	C2
chr10	80826681	80826682	ENSMUSG00000035242.15	0	+	NSN	Open	SN	Close	C2
chr6	97149181	97149182	ENSMUSG00000035245.12	0	-	NSN	Open	SN	Close	C2
chr13	59823146	59823147	ENSMUSG00000035248.9	0	-	NSN	Open	SN	Close	C2
chr5	100798597	100798598	ENSMUSG00000035266.16	0	-	NSN	Open	SN	Close	C2
chr10	80798625	80798626	ENSMUSG00000035278.9	0	-	NSN	Open	SN	Close	C2
chr7	4922027	4922028	ENSMUSG00000035285.6	0	+	NSN	Open	SN	Close	C2
chr2	38997475	38997476	ENSMUSG00000035295.10	0	+	NSN	Open	SN	Close	C2
chr5	100416233	100416234	ENSMUSG00000035325.16	0	-	NSN	Open	SN	Close	C2
chr7	99141140	99141141	ENSMUSG00000035354.9	0	-	NSN	Open	SN	Close	C2
chr13	58402247	58402248	ENSMUSG00000035367.9	0	+	NSN	Open	SN	Close	C2
chr19	3708292	3708293	ENSMUSG00000035372.2	0	+	NSN	Open	SN	Close	C2
chr16	35022427	35022428	ENSMUSG00000035376.10	0	+	NSN	Open	SN	Close	C2
chr11	11808958	11808959	ENSMUSG00000035455.12	0	-	NSN	Open	SN	Close	C2
chrX	85574021	85574022	ENSMUSG00000035476.9	0	+	NSN	Open	SN	Close	C2
chr10	80399549	80399550	ENSMUSG00000035478.14	0	-	NSN	Open	SN	Close	C2
chr4	46138693	46138694	ENSMUSG00000035495.15	0	-	NSN	Open	SN	Close	C2
chr5	90224000	90224001	ENSMUSG00000035505.14	0	-	NSN	Open	SN	Close	C2
chr13	56522471	56522472	ENSMUSG00000035509.17	0	+	NSN	Open	SN	Close	C2
chr11	100319884	100319885	ENSMUSG00000035530.13	0	+	NSN	Open	SN	Close	C2
chr7	4137038	4137039	ENSMUSG00000035545.13	0	+	NSN	Open	SN	Close	C2
chr14	84443562	84443563	ENSMUSG00000035566.7	0	+	NSN	Open	SN	Close	C2
chr2	162943471	162943472	ENSMUSG00000035576.13	0	+	NSN	Open	SN	Close	C2
chr10	80172943	80172944	ENSMUSG00000035595.6	0	+	NSN	Open	SN	Close	C2
chr12	65036332	65036333	ENSMUSG00000035597.19	0	+	NSN	Open	SN	Close	C2
chr7	3645267	3645268	ENSMUSG00000035632.16	0	+	NSN	Open	SN	Close	C2
chr7	97371605	97371606	ENSMUSG00000035704.17	0	+	NSN	Open	SN	Close	C2
chr14	52197415	52197416	ENSMUSG00000035726.8	0	-	NSN	Open	SN	Close	C2
chr10	79970714	79970715	ENSMUSG00000035745.9	0	+	NSN	Open	SN	Close	C2
chr15	89089083	89089084	ENSMUSG00000035757.16	0	+	NSN	Open	SN	Close	C2
chr10	111298678	111298679	ENSMUSG00000035759.4	0	+	NSN	Open	SN	Close	C2
chr17	66123519	66123520	ENSMUSG00000035842.10	0	+	NSN	Open	SN	Close	C2
chr15	88819317	88819318	ENSMUSG00000035845.17	0	-	NSN	Open	SN	Close	C2
chr19	7217615	7217616	ENSMUSG00000035885.5	0	-	NSN	Open	SN	Close	C2
chr14	50930855	50930856	ENSMUSG00000035953.14	0	-	NSN	Open	SN	Close	C2
chr13	24831678	24831679	ENSMUSG00000035958.3	0	+	NSN	Open	SN	Close	C2
chr14	50924967	50924968	ENSMUSG00000035960.14	0	+	NSN	Open	SN	Close	C2
chr4	43381978	43381979	ENSMUSG00000035969.15	0	+	NSN	Open	SN	Close	C2
chr12	40222757	40222758	ENSMUSG00000035983.4	0	+	NSN	Open	SN	Close	C2
chr14	50807840	50807841	ENSMUSG00000036023.6	0	+	NSN	Open	SN	Close	C2
chr2	52857859	52857860	ENSMUSG00000036053.17	0	+	NSN	Open	SN	Close	C2
chr5	72914303	72914304	ENSMUSG00000036087.18	0	+	NSN	Open	SN	Close	C2
chr19	44931150	44931151	ENSMUSG00000036097.8	0	+	NSN	Open	SN	Close	C2
chr1	127868772	127868773	ENSMUSG00000036104.12	0	+	NSN	Open	SN	Close	C2
chr4	41713533	41713534	ENSMUSG00000036114.3	0	-	NSN	Open	SN	Close	C2
chr13	74121456	74121457	ENSMUSG00000036123.8	0	+	NSN	Open	SN	Close	C2
chr2	26902878	26902879	ENSMUSG00000036160.13	0	-	NSN	Open	SN	Close	C2
chr15	93275178	93275179	ENSMUSG00000036197.16	0	-	NSN	Open	SN	Close	C2
chr15	92396880	92396881	ENSMUSG00000036218.16	0	+	NSN	Open	SN	Close	C2
chr18	74207778	74207779	ENSMUSG00000036223.16	0	-	NSN	Open	SN	Close	C2
chr8	69808678	69808679	ENSMUSG00000036246.14	0	+	NSN	Open	SN	Close	C2
chr11	52764633	52764634	ENSMUSG00000036264.9	0	+	NSN	Open	SN	Close	C2
chr8	105880880	105880881	ENSMUSG00000036270.16	0	+	NSN	Open	SN	Close	C2
chr2	26380652	26380653	ENSMUSG00000036281.13	0	-	NSN	Open	SN	Close	C2
chr14	49172225	49172226	ENSMUSG00000036282.15	0	+	NSN	Open	SN	Close	C2
chr5	77310083	77310084	ENSMUSG00000036285.10	0	-	NSN	Open	SN	Close	C2
chr16	43979790	43979791	ENSMUSG00000036304.14	0	-	NSN	Open	SN	Close	C2
chr11	52231994	52231995	ENSMUSG00000036309.14	0	+	NSN	Open	SN	Close	C2
chr12	24974924	24974925	ENSMUSG00000036333.11	0	+	NSN	Open	SN	Close	C2
chr14	79771311	79771312	ENSMUSG00000036422.10	0	-	NSN	Open	SN	Close	C2
chr7	34230335	34230336	ENSMUSG00000036427.5	0	-	NSN	Open	SN	Close	C2
chr3	58692399	58692400	ENSMUSG00000036432.8	0	-	NSN	Open	SN	Close	C2
chr17	87446934	87446935	ENSMUSG00000036438.14	0	-	NSN	Open	SN	Close	C2
chr14	79481193	79481194	ENSMUSG00000036461.16	0	+	NSN	Open	SN	Close	C2
chr17	24205561	24205562	ENSMUSG00000036473.16	0	-	NSN	Open	SN	Close	C2
chr10	96617005	96617006	ENSMUSG00000036478.8	0	+	NSN	Open	SN	Close	C2
chr10	95940649	95940650	ENSMUSG00000036499.9	0	+	NSN	Open	SN	Close	C2
chr15	89315310	89315311	ENSMUSG00000036529.17	0	-	NSN	Open	SN	Close	C2
chrX	37191244	37191245	ENSMUSG00000036537.6	0	+	NSN	Open	SN	Close	C2
chr8	95807463	95807464	ENSMUSG00000036550.16	0	-	NSN	Open	SN	Close	C2
chr5	140505549	140505550	ENSMUSG00000036599.10	0	+	NSN	Open	SN	Close	C2
chr3	54807790	54807791	ENSMUSG00000036615.7	0	-	NSN	Open	SN	Close	C2
chr5	140321655	140321656	ENSMUSG00000036639.12	0	+	NSN	Open	SN	Close	C2
chr2	59160682	59160683	ENSMUSG00000036641.9	0	-	NSN	Open	SN	Close	C2
chr8	88697046	88697047	ENSMUSG00000036712.15	0	+	NSN	Open	SN	Close	C2
chr7	30650316	30650317	ENSMUSG00000036733.16	0	-	NSN	Open	SN	Close	C2
chr2	25224701	25224702	ENSMUSG00000036752.4	0	-	NSN	Open	SN	Close	C2
chr9	122951045	122951046	ENSMUSG00000036768.6	0	+	NSN	Open	SN	Close	C2
chr9	22389187	22389188	ENSMUSG00000036777.8	0	-	NSN	Open	SN	Close	C2
chr9	123678884	123678885	ENSMUSG00000036814.13	0	-	NSN	Open	SN	Close	C2
chr5	139200636	139200637	ENSMUSG00000036817.14	0	+	NSN	Open	SN	Close	C2
chr17	24163765	24163766	ENSMUSG00000036820.12	0	-	NSN	Open	SN	Close	C2
chr4	40269849	40269850	ENSMUSG00000036822.6	0	-	NSN	Open	SN	Close	C2
chr7	30559837	30559838	ENSMUSG00000036845.12	0	-	NSN	Open	SN	Close	C2
chr2	24975097	24975098	ENSMUSG00000036850.4	0	-	NSN	Open	SN	Close	C2
chr11	59202485	59202486	ENSMUSG00000036860.14	0	+	NSN	Open	SN	Close	C2
chr3	145938013	145938014	ENSMUSG00000036873.13	0	+	NSN	Open	SN	Close	C2
chr10	62947025	62947026	ENSMUSG00000036875.15	0	+	NSN	Open	SN	Close	C2
chr18	74779196	74779197	ENSMUSG00000036880.10	0	+	NSN	Open	SN	Close	C2
chr2	24919613	24919614	ENSMUSG00000036893.17	0	-	NSN	Open	SN	Close	C2
chr8	85700923	85700924	ENSMUSG00000036902.11	0	-	NSN	Open	SN	Close	C2
chr8	124793091	124793092	ENSMUSG00000036913.15	0	+	NSN	Open	SN	Close	C2
chr5	138280239	138280240	ENSMUSG00000036928.14	0	+	NSN	Open	SN	Close	C2
chr5	138264032	138264033	ENSMUSG00000036948.17	0	-	NSN	Open	SN	Close	C2
chr10	62578456	62578457	ENSMUSG00000036955.16	0	-	NSN	Open	SN	Close	C2
chr11	58954684	58954685	ENSMUSG00000036964.14	0	+	NSN	Open	SN	Close	C2
chr15	102136233	102136234	ENSMUSG00000036966.15	0	-	NSN	Open	SN	Close	C2
chr17	3557780	3557781	ENSMUSG00000036983.7	0	-	NSN	Open	SN	Close	C2
chr7	105633570	105633571	ENSMUSG00000036989.16	0	-	NSN	Open	SN	Close	C2
chr2	148672600	148672601	ENSMUSG00000036992.10	0	+	NSN	Open	SN	Close	C2
chr15	102100412	102100413	ENSMUSG00000037003.16	0	+	NSN	Open	SN	Close	C2
chr5	138155743	138155744	ENSMUSG00000037007.17	0	-	NSN	Open	SN	Close	C2
chr5	138116902	138116903	ENSMUSG00000037017.15	0	+	NSN	Open	SN	Close	C2
chr7	30280418	30280419	ENSMUSG00000037020.16	0	-	NSN	Open	SN	Close	C2
chr8	79294936	79294937	ENSMUSG00000037022.3	0	-	NSN	Open	SN	Close	C2
chr7	105554359	105554360	ENSMUSG00000037049.9	0	+	NSN	Open	SN	Close	C2
chr18	35598616	35598617	ENSMUSG00000037058.16	0	+	NSN	Open	SN	Close	C2
chr3	144570303	144570304	ENSMUSG00000037072.15	0	+	NSN	Open	SN	Close	C2
chr17	45563873	45563874	ENSMUSG00000037089.11	0	+	NSN	Open	SN	Close	C2
chr2	146512343	146512344	ENSMUSG00000037110.20	0	-	NSN	Open	SN	Close	C2
chr6	40493528	40493529	ENSMUSG00000037140.6	0	+	NSN	Open	SN	Close	C2
chr15	101284271	101284272	ENSMUSG00000037204.7	0	+	NSN	Open	SN	Close	C2
chr5	34187719	34187720	ENSMUSG00000037235.13	0	-	NSN	Open	SN	Close	C2
chr18	35562137	35562138	ENSMUSG00000037236.16	0	+	NSN	Open	SN	Close	C2
chr7	29170410	29170411	ENSMUSG00000037239.8	0	-	NSN	Open	SN	Close	C2
chr4	135272813	135272814	ENSMUSG00000037242.8	0	-	NSN	Open	SN	Close	C2
chr11	58307171	58307172	ENSMUSG00000037243.17	0	+	NSN	Open	SN	Close	C2
chr9	63602659	63602660	ENSMUSG00000037257.8	0	+	NSN	Open	SN	Close	C2
chr4	134923591	134923592	ENSMUSG00000037266.18	0	+	NSN	Open	SN	Close	C2
chr3	36863103	36863104	ENSMUSG00000037270.18	0	+	NSN	Open	SN	Close	C2
chr11	78550776	78550777	ENSMUSG00000037278.9	0	-	NSN	Open	SN	Close	C2
chr17	25985795	25985796	ENSMUSG00000037326.10	0	-	NSN	Open	SN	Close	C2
chr12	4874358	4874359	ENSMUSG00000037336.14	0	-	NSN	Open	SN	Close	C2
chr5	33629634	33629635	ENSMUSG00000037339.17	0	-	NSN	Open	SN	Close	C2
chr15	55072151	55072152	ENSMUSG00000037343.8	0	-	NSN	Open	SN	Close	C2
chr5	137307665	137307666	ENSMUSG00000037364.12	0	-	NSN	Open	SN	Close	C2
chr8	105827349	105827350	ENSMUSG00000037415.7	0	-	NSN	Open	SN	Close	C2
chr18	49832669	49832670	ENSMUSG00000037416.13	0	+	NSN	Open	SN	Close	C2
chr10	24109533	24109534	ENSMUSG00000037424.6	0	-	NSN	Open	SN	Close	C2
chr1	191906766	191906767	ENSMUSG00000037434.7	0	+	NSN	Open	SN	Close	C2
chr1	36307732	36307733	ENSMUSG00000037447.16	0	+	NSN	Open	SN	Close	C2
chr15	38519265	38519266	ENSMUSG00000037458.15	0	-	NSN	Open	SN	Close	C2
chr1	191575635	191575636	ENSMUSG00000037461.10	0	+	NSN	Open	SN	Close	C2
chr7	28692848	28692849	ENSMUSG00000037463.14	0	+	NSN	Open	SN	Close	C2
chr1	191575543	191575544	ENSMUSG00000037474.13	0	-	NSN	Open	SN	Close	C2
chr1	34843064	34843065	ENSMUSG00000037503.12	0	-	NSN	Open	SN	Close	C2
chr2	131262494	131262495	ENSMUSG00000037514.17	0	+	NSN	Open	SN	Close	C2
chr2	131234062	131234063	ENSMUSG00000037523.13	0	+	NSN	Open	SN	Close	C2
chr11	54522846	54522847	ENSMUSG00000037533.20	0	+	NSN	Open	SN	Close	C2
chr14	47418406	47418407	ENSMUSG00000037544.14	0	-	NSN	Open	SN	Close	C2
chr1	190979295	190979296	ENSMUSG00000037568.12	0	-	NSN	Open	SN	Close	C2
chr11	94211453	94211454	ENSMUSG00000037573.5	0	+	NSN	Open	SN	Close	C2
chr10	20312471	20312472	ENSMUSG00000037608.16	0	+	NSN	Open	SN	Close	C2
chr14	46760540	46760541	ENSMUSG00000037628.10	0	+	NSN	Open	SN	Close	C2
chr17	34119540	34119541	ENSMUSG00000037649.10	0	+	NSN	Open	SN	Close	C2
chr14	45658142	45658143	ENSMUSG00000037697.19	0	-	NSN	Open	SN	Close	C2
chr9	63602492	63602493	ENSMUSG00000037801.13	0	-	NSN	Open	SN	Close	C2
chr17	28328470	28328471	ENSMUSG00000037805.15	0	+	NSN	Open	SN	Close	C2
chr14	40893265	40893266	ENSMUSG00000037833.14	0	-	NSN	Open	SN	Close	C2
chr9	50768235	50768236	ENSMUSG00000037845.14	0	+	NSN	Open	SN	Close	C2
chr19	18631949	18631950	ENSMUSG00000037847.14	0	+	NSN	Open	SN	Close	C2
chr13	49682099	49682100	ENSMUSG00000037851.13	0	+	NSN	Open	SN	Close	C2
chr11	77686154	77686155	ENSMUSG00000037857.16	0	+	NSN	Open	SN	Close	C2
chr2	129800516	129800517	ENSMUSG00000037885.18	0	+	NSN	Open	SN	Close	C2
chr3	137864486	137864487	ENSMUSG00000037894.13	0	+	NSN	Open	SN	Close	C2
chr12	111039350	111039351	ENSMUSG00000037896.17	0	+	NSN	Open	SN	Close	C2
chr2	129129699	129129700	ENSMUSG00000037938.4	0	+	NSN	Open	SN	Close	C2
chr5	124862423	124862424	ENSMUSG00000037979.13	0	-	NSN	Open	SN	Close	C2
chr13	49148011	49148012	ENSMUSG00000037989.15	0	-	NSN	Open	SN	Close	C2
chr10	58813358	58813359	ENSMUSG00000037990.18	0	+	NSN	Open	SN	Close	C2
chr8	105701101	105701102	ENSMUSG00000038000.10	0	-	NSN	Open	SN	Close	C2
chr17	25015787	25015788	ENSMUSG00000038002.9	0	-	NSN	Open	SN	Close	C2
chr8	60890417	60890418	ENSMUSG00000038005.15	0	+	NSN	Open	SN	Close	C2
chr10	58497947	58497948	ENSMUSG00000038010.9	0	+	NSN	Open	SN	Close	C2
chr11	98836784	98836785	ENSMUSG00000038020.5	0	+	NSN	Open	SN	Close	C2
chr6	127109556	127109557	ENSMUSG00000038028.9	0	-	NSN	Open	SN	Close	C2
chr8	47824481	47824482	ENSMUSG00000038064.7	0	+	NSN	Open	SN	Close	C2
chr8	47713931	47713932	ENSMUSG00000038069.6	0	-	NSN	Open	SN	Close	C2
chr4	84884308	84884309	ENSMUSG00000038070.15	0	+	NSN	Open	SN	Close	C2
chr1	59120407	59120408	ENSMUSG00000038079.14	0	-	NSN	Open	SN	Close	C2
chr13	47043498	47043499	ENSMUSG00000038080.17	0	+	NSN	Open	SN	Close	C2
chr2	156312298	156312299	ENSMUSG00000038085.13	0	+	NSN	Open	SN	Close	C2
chr5	124426000	124426001	ENSMUSG00000038095.15	0	-	NSN	Open	SN	Close	C2
chr10	44268357	44268358	ENSMUSG00000038160.7	0	+	NSN	Open	SN	Close	C2
chr13	45389741	45389742	ENSMUSG00000038175.10	0	+	NSN	Open	SN	Close	C2
chr7	113369391	113369392	ENSMUSG00000038187.14	0	-	NSN	Open	SN	Close	C2
chr11	75510093	75510094	ENSMUSG00000038195.6	0	+	NSN	Open	SN	Close	C2
chr8	56551089	56551090	ENSMUSG00000038206.13	0	+	NSN	Open	SN	Close	C2
chr8	56551046	56551047	ENSMUSG00000038215.15	0	-	NSN	Open	SN	Close	C2
chr11	75461714	75461715	ENSMUSG00000038217.13	0	+	NSN	Open	SN	Close	C2
chr19	6057843	6057844	ENSMUSG00000038274.13	0	+	NSN	Open	SN	Close	C2
chr6	125131908	125131909	ENSMUSG00000038279.10	0	+	NSN	Open	SN	Close	C2
chr13	34037596	34037597	ENSMUSG00000038286.11	0	+	NSN	Open	SN	Close	C2
chr11	74925822	74925823	ENSMUSG00000038290.15	0	+	NSN	Open	SN	Close	C2
chr3	96829283	96829284	ENSMUSG00000038298.14	0	+	NSN	Open	SN	Close	C2
chr7	45180994	45180995	ENSMUSG00000038300.6	0	+	NSN	Open	SN	Close	C2
chr3	96829350	96829351	ENSMUSG00000038304.14	0	-	NSN	Open	SN	Close	C2
chr3	96629932	96629933	ENSMUSG00000038374.10	0	+	NSN	Open	SN	Close	C2
chr9	83834688	83834689	ENSMUSG00000038379.15	0	+	NSN	Open	SN	Close	C2
chr8	13785614	13785615	ENSMUSG00000038398.8	0	+	NSN	Open	SN	Close	C2
chr10	40883310	40883311	ENSMUSG00000038446.8	0	-	NSN	Open	SN	Close	C2
chr8	13338750	13338751	ENSMUSG00000038482.11	0	+	NSN	Open	SN	Close	C2
chr7	141475131	141475132	ENSMUSG00000038489.8	0	-	NSN	Open	SN	Close	C2
chr6	39118348	39118349	ENSMUSG00000038507.6	0	-	NSN	Open	SN	Close	C2
chr8	13200619	13200620	ENSMUSG00000038515.10	0	-	NSN	Open	SN	Close	C2
chr11	97151494	97151495	ENSMUSG00000038517.15	0	-	NSN	Open	SN	Close	C2
chr7	44849078	44849079	ENSMUSG00000038520.15	0	-	NSN	Open	SN	Close	C2
chr11	97050627	97050628	ENSMUSG00000038534.19	0	+	NSN	Open	SN	Close	C2
chr17	46650336	46650337	ENSMUSG00000038545.13	0	+	NSN	Open	SN	Close	C2
chr5	122354232	122354233	ENSMUSG00000038569.13	0	-	NSN	Open	SN	Close	C2
chr5	122264459	122264460	ENSMUSG00000038593.18	0	-	NSN	Open	SN	Close	C2
chr6	38124585	38124586	ENSMUSG00000038600.12	0	-	NSN	Open	SN	Close	C2
chr3	95658787	95658788	ENSMUSG00000038612.16	0	+	NSN	Open	SN	Close	C2
chr15	52712407	52712408	ENSMUSG00000038622.8	0	+	NSN	Open	SN	Close	C2
chr2	181864336	181864337	ENSMUSG00000038628.8	0	+	NSN	Open	SN	Close	C2
chr4	58943627	58943628	ENSMUSG00000038630.8	0	+	NSN	Open	SN	Close	C2
chr1	182282803	182282804	ENSMUSG00000038633.5	0	-	NSN	Open	SN	Close	C2
chr7	44548848	44548849	ENSMUSG00000038644.14	0	-	NSN	Open	SN	Close	C2
chr9	66350449	66350450	ENSMUSG00000038664.16	0	+	NSN	Open	SN	Close	C2
chr5	31138828	31138829	ENSMUSG00000038676.6	0	-	NSN	Open	SN	Close	C2
chr5	145140361	145140362	ENSMUSG00000038722.17	0	+	NSN	Open	SN	Close	C2
chr17	35969760	35969761	ENSMUSG00000038762.15	0	-	NSN	Open	SN	Close	C2
chr18	34777046	34777047	ENSMUSG00000038773.11	0	+	NSN	Open	SN	Close	C2
chr10	50592668	50592669	ENSMUSG00000038774.9	0	+	NSN	Open	SN	Close	C2
chr19	6909697	6909698	ENSMUSG00000038812.16	0	+	NSN	Open	SN	Close	C2
chr4	56865187	56865188	ENSMUSG00000038816.14	0	-	NSN	Open	SN	Close	C2
chr17	35667591	35667592	ENSMUSG00000038838.15	0	-	NSN	Open	SN	Close	C2
chr2	33131653	33131654	ENSMUSG00000038860.15	0	-	NSN	Open	SN	Close	C2
chr3	94974730	94974731	ENSMUSG00000038861.14	0	+	NSN	Open	SN	Close	C2
chr6	34476206	34476207	ENSMUSG00000038871.5	0	+	NSN	Open	SN	Close	C2
chr17	24895115	24895116	ENSMUSG00000038880.13	0	+	NSN	Open	SN	Close	C2
chr9	22071375	22071376	ENSMUSG00000038895.16	0	-	NSN	Open	SN	Close	C2
chr7	80324453	80324454	ENSMUSG00000038930.11	0	-	NSN	Open	SN	Close	C2
chr1	179668209	179668210	ENSMUSG00000038936.13	0	+	NSN	Open	SN	Close	C2
chr7	80294449	80294450	ENSMUSG00000038943.16	0	+	NSN	Open	SN	Close	C2
chr5	144100435	144100436	ENSMUSG00000038970.7	0	+	NSN	Open	SN	Close	C2
chr11	94991034	94991035	ENSMUSG00000038976.12	0	+	NSN	Open	SN	Close	C2
chr11	94967592	94967593	ENSMUSG00000038994.6	0	+	NSN	Open	SN	Close	C2
chr5	29569241	29569242	ENSMUSG00000039000.8	0	+	NSN	Open	SN	Close	C2
chr13	38345106	38345107	ENSMUSG00000039004.6	0	+	NSN	Open	SN	Close	C2
chr7	140137563	140137564	ENSMUSG00000039018.15	0	+	NSN	Open	SN	Close	C2
chr9	35211054	35211055	ENSMUSG00000039048.15	0	-	NSN	Open	SN	Close	C2
chr2	6213032	6213033	ENSMUSG00000039063.5	0	-	NSN	Open	SN	Close	C2
chr2	180024986	180024987	ENSMUSG00000039108.14	0	+	NSN	Open	SN	Close	C2
chr19	5388702	5388703	ENSMUSG00000039148.5	0	-	NSN	Open	SN	Close	C2
chr13	14630153	14630154	ENSMUSG00000039182.6	0	+	NSN	Open	SN	Close	C2
chr17	24886348	24886349	ENSMUSG00000039183.6	0	-	NSN	Open	SN	Close	C2
chr17	74459141	74459142	ENSMUSG00000039193.9	0	-	NSN	Open	SN	Close	C2
chr3	28805435	28805436	ENSMUSG00000039221.10	0	+	NSN	Open	SN	Close	C2
chrX	8074759	8074760	ENSMUSG00000039231.18	0	-	NSN	Open	SN	Close	C2
chr13	14039637	14039638	ENSMUSG00000039233.12	0	-	NSN	Open	SN	Close	C2
chr11	121519332	121519333	ENSMUSG00000039238.6	0	-	NSN	Open	SN	Close	C2
chr11	121259989	121259990	ENSMUSG00000039275.9	0	+	NSN	Open	SN	Close	C2
chr14	20734561	20734562	ENSMUSG00000039308.6	0	-	NSN	Open	SN	Close	C2
chr11	121146142	121146143	ENSMUSG00000039329.8	0	+	NSN	Open	SN	Close	C2
chr14	20694967	20694968	ENSMUSG00000039357.2	0	+	NSN	Open	SN	Close	C2
chrX	7714332	7714333	ENSMUSG00000039382.12	0	+	NSN	Open	SN	Close	C2
chr16	5233620	5233621	ENSMUSG00000039427.14	0	+	NSN	Open	SN	Close	C2
chr2	4652112	4652113	ENSMUSG00000039449.14	0	-	NSN	Open	SN	Close	C2
chr16	93832120	93832121	ENSMUSG00000039456.10	0	+	NSN	Open	SN	Close	C2
chr9	108306159	108306160	ENSMUSG00000039461.12	0	-	NSN	Open	SN	Close	C2
chr16	5050056	5050057	ENSMUSG00000039473.8	0	+	NSN	Open	SN	Close	C2
chr10	34297441	34297442	ENSMUSG00000039485.8	0	+	NSN	Open	SN	Close	C2
chr14	20452225	20452226	ENSMUSG00000039543.16	0	-	NSN	Open	SN	Close	C2
chr5	36464852	36464853	ENSMUSG00000039563.6	0	-	NSN	Open	SN	Close	C2
chr16	4880314	4880315	ENSMUSG00000039568.6	0	-	NSN	Open	SN	Close	C2
chr17	25833403	25833404	ENSMUSG00000039615.9	0	-	NSN	Open	SN	Close	C2
chr2	166713831	166713832	ENSMUSG00000039621.13	0	-	NSN	Open	SN	Close	C2
chr1	178337796	178337797	ENSMUSG00000039630.10	0	-	NSN	Open	SN	Close	C2
chr9	22002633	22002634	ENSMUSG00000039632.13	0	-	NSN	Open	SN	Close	C2
chr11	120484612	120484613	ENSMUSG00000039640.7	0	+	NSN	Open	SN	Close	C2
chr19	37208600	37208601	ENSMUSG00000039652.16	0	-	NSN	Open	SN	Close	C2
chr16	92058269	92058270	ENSMUSG00000039680.10	0	+	NSN	Open	SN	Close	C2
chr19	6140982	6140983	ENSMUSG00000039699.14	0	+	NSN	Open	SN	Close	C2
chr3	122984509	122984510	ENSMUSG00000039701.11	0	-	NSN	Open	SN	Close	C2
chr4	151988996	151988997	ENSMUSG00000039759.10	0	-	NSN	Open	SN	Close	C2
chr4	151933690	151933691	ENSMUSG00000039768.16	0	+	NSN	Open	SN	Close	C2
chr17	72836452	72836453	ENSMUSG00000039770.6	0	+	NSN	Open	SN	Close	C2
chr5	136116630	136116631	ENSMUSG00000039771.13	0	+	NSN	Open	SN	Close	C2
chr5	43233169	43233170	ENSMUSG00000039782.15	0	+	NSN	Open	SN	Close	C2
chr10	128547773	128547774	ENSMUSG00000039810.11	0	-	NSN	Open	SN	Close	C2
chr10	18318984	18318985	ENSMUSG00000039835.16	0	+	NSN	Open	SN	Close	C2
chr18	77938464	77938465	ENSMUSG00000039840.8	0	+	NSN	Open	SN	Close	C2
chr8	18595130	18595131	ENSMUSG00000039842.15	0	+	NSN	Open	SN	Close	C2
chr4	150281645	150281646	ENSMUSG00000039852.17	0	+	NSN	Open	SN	Close	C2
chr4	46536140	46536141	ENSMUSG00000039853.18	0	-	NSN	Open	SN	Close	C2
chr10	128401228	128401229	ENSMUSG00000039878.13	0	-	NSN	Open	SN	Close	C2
chr10	17723217	17723218	ENSMUSG00000039910.10	0	+	NSN	Open	SN	Close	C2
chr10	128368996	128368997	ENSMUSG00000039914.6	0	-	NSN	Open	SN	Close	C2
chr4	34882959	34882960	ENSMUSG00000039967.14	0	-	NSN	Open	SN	Close	C2
chr5	20882123	20882124	ENSMUSG00000039987.15	0	-	NSN	Open	SN	Close	C2
chr7	133637542	133637543	ENSMUSG00000039990.16	0	+	NSN	Open	SN	Close	C2
chr8	121907693	121907694	ENSMUSG00000040010.10	0	-	NSN	Open	SN	Close	C2
chr10	128270558	128270559	ENSMUSG00000040033.16	0	+	NSN	Open	SN	Close	C2
chr10	128091576	128091577	ENSMUSG00000040054.17	0	+	NSN	Open	SN	Close	C2
chr2	118598210	118598211	ENSMUSG00000040084.9	0	+	NSN	Open	SN	Close	C2
chr6	147042763	147042764	ENSMUSG00000040112.9	0	+	NSN	Open	SN	Close	C2
chr3	144570180	144570181	ENSMUSG00000040151.9	0	-	NSN	Open	SN	Close	C2
chr7	45896713	45896714	ENSMUSG00000040231.16	0	-	NSN	Open	SN	Close	C2
chr19	4191283	4191284	ENSMUSG00000040247.6	0	-	NSN	Open	SN	Close	C2
chr6	146577834	146577835	ENSMUSG00000040250.14	0	-	NSN	Open	SN	Close	C2
chr10	127534558	127534559	ENSMUSG00000040258.6	0	-	NSN	Open	SN	Close	C2
chr8	121829568	121829569	ENSMUSG00000040263.16	0	-	NSN	Open	SN	Close	C2
[truncated: 30,105 more rows]
